# Supplementary material for: Proteomics-based clustering outperforms clinical clustering in identifying people with heart failure with distinct outcomes
Source: Commun Med (Lond). 2025 Nov 20;5:505. doi: 10.1038/s43856-025-01213-x (PMC12669581; doi:10.1038/s43856-025-01213-x)
Supplement: Supplementary file 3 — Supplementary Data [file 43856_2025_1213_MOESM3_ESM.xlsx]

## Sheet: Content
Content
Supplementary Data 1. Outcome definitions in codes for the validation cohort
Supplementary Data 2. PCA centering, scaling and sum of squared loadings per protein
Supplementary Data 3. Cut-offs for categorized clinical variables
Supplementary Data 4. Baseline table of the Bio-SHiFT HFrEF patients and stratified by clinical cluster
Supplementary Data 5. Baseline table of the Bio-SHiFT HFrEF patients stratified by proteomic cluster
Supplementary Data 6. Baseline table of the Bio-SHiFT HFrEF patients stratified by combined cluster
Supplementary Data 7. Baseline table of the Bio-SHiFT HFrEF patients stratified by proteomics cluster using LPA
Supplementary Data 8. Difference in survival of patients for clinical, proteomic, and combined clustering in the derivation cohort
Supplementary Data 9. Baseline table of the validation cohort stratified by proteomic cluster
Supplementary Data 10. Difference in survival of patients for the proteomic clustering in the derivation and validation cohorts
Supplementary Data 11. Difference in survival of patients for proteomic clustering using LPA
Supplementary Data 12. Differentially expressed proteins among the proteomic clusters
Supplementary Data 13. GO biological processes enriched per cluster
Supplementary Data 14. Association of differentially expressed proteins and canonical cardiac proteins with clinical outcomes
Supplementary Data 15. Drug information of the proteins driving the proteomic clustering

## Sheet: Supplementary Data 1
Outcome	Coding	Codes
HF hospitalization	ICD9	398.91, 402.01, 402.11, 402.91, 404.01, 404.11, 404.91, 428, 428.0, 428.1, 428.2, 428.20, 428.21, 428.22, 428.23, 428.3, 428.30, 428.31, 428.32, 428.33, 428.4, 428.40, 428.41, 428.42, 428.43, 428.9, 422.90, 425.4, 425.9
HF hospitalization	ICD10	I50.1, I50.20, I50.21, I50.22, I50.23, I50.40, I50.41, I50.42, I50.43, I50.9
Heart transplant	CPT	33945
LVAD	CPT	33975, 33976, 33979, 33981, 33982, 33983, 33977, 33980
CV death	CDC-NDI (ICD10)	I05.9, I10, I11.0, I11.9, I12.0, I13.1, I13.2, I13.9, I21.9, I24.9, I25.0, I25.1, I25.5, I25.9, I26.9, I27.2, I27.9, I34.0, I35.0, I38, I42.0, I42.9, I44.2, I45.8, I46.1, I46.9, I47.2, I48, I49.0, I49.9, I50.0, I50.9, I51.6, I51.8, I51.9, I70.9, I71.0, I71.2, I71.4, I71.9, I72.9, I73.9, I80.2, I99
Abbreviations: CDC-NDI = Centers for Disease Control and Prevention - National Death Index,
CPT = current procedural terminology, CV = cardiovascular, HF = heart failure,
ICD = International classification of diseases, LVAD = left ventricular assist device

## Sheet: Supplementary Data 2
Aptamer name	UniProt	EntrezGeneSymbol	Center	Scale	Sum of squared loadings
PLAU.4158.54	P00749	PLAU	2743.64	3253.28	0.032
ABL1.3341.33	P00519	ABL1	461.073	4430.98	0.032
CDK2.CCNA2.3357.67	P24941; P20248	CDK2; CCNA2	511.584	3015.08	0.031
GAL.15390.3	P22466	GAL	1112.86	1444.67	0.031
CD69.16618.7	Q07108	CD69	757.88	6160.16	0.031
CGA.TSHB.3521.16	P01215; P01222	CGA; TSHB	860.562	3565.51	0.031
PRSS27.15535.3	Q9BQR3	PRSS27	1853.07	2332.13	0.031
BIRC7.15412.40	Q96CA5	BIRC7	458.196	1631.34	0.031
SBSN.5724.58	Q6UWP8	SBSN	630.122	3461.13	0.03
SULT1E1.16932.5	P49888	SULT1E1	1139.04	2803.11	0.03
BRD2.15372.43	P25440	BRD2	538.046	495.926	0.03
CTCF.14624.51	P49711	CTCF	496.707	525.77	0.03
NCR1.8360.169	O76036	NCR1	1734.91	7811.65	0.03
CYCS.2942.50	P99999	CYCS	2375.75	9514.94	0.03
MED1.3892.21	Q15648	MED1	889.276	3590.21	0.03
DDC.3538.26	P20711	DDC	282.702	681.937	0.029
LHCGR.14634.13	P22888	LHCGR	184.286	249.08	0.029
FASLG.3052.8	P48023	FASLG	855.069	1030.47	0.029
RPS7.3864.5	P62081	RPS7	964.286	1974.51	0.029
POTEG.7960.53	Q6S5H5	POTEG	216.116	492.703	0.029
FGF18.2761.49	O76093	FGF18	216.002	531.099	0.029
TMEM185A.14633.26	Q8NFB2	TMEM185A	2011.65	1866.06	0.029
RBM39.4284.18	Q14498	RBM39	448.914	367.298	0.028
ACAN.3280.49	P16112	ACAN	1000.1	893.526	0.028
CHST6.4429.51	Q9GZX3	CHST6	392.022	309.555	0.028
SEPT6.17693.2	Q14141	SEPT6	1281.5	858.983	0.028
MPST.12686.15	P25325	MPST	1346.38	1117.94	0.028
C1orf186.8102.239	Q6ZWK4	C1orf186	535.272	1069.02	0.028
ARID3A.3875.62	Q99856	ARID3A	551.595	713.948	0.028
CCL20.2468.62	P78556	CCL20	134.128	126.28	0.027
HS3ST4.8998.15	Q9Y661	HS3ST4	343.046	859.728	0.027
ANGPT4.2500.2	Q9Y264	ANGPT4	329.251	352.043	0.027
PSPN.2696.87	O60542	PSPN	318.862	300.358	0.027
IL12RB1.2632.5	P42701	IL12RB1	630.463	686.105	0.027
C19orf18.9445.44	Q8NEA5	C19orf18	361.71	1269.89	0.027
CCL27.2192.63	Q9Y4X3	CCL27	668.825	623.463	0.027
TNFRSF6B.5070.76	O95407	TNFRSF6B	470.17	179.32	0.027
PSMA6.3860.7	P60900	PSMA6	1055.84	949.609	0.027
KIR2DL4.5095.21	Q99706	KIR2DL4	752.097	332.19	0.027
CD109.3290.50	Q6YHK3	CD109	973.084	774.629	0.026
KLRF1.5098.79	Q9NZS2	KLRF1	443.465	177.998	0.026
CTF1.2889.37	Q16619	CTF1	545.167	181.92	0.026
ADAMDEC1.9115.78	O15204	ADAMDEC1	960.037	538.519	0.026
MDK.2911.27	P21741	MDK	2668.85	5106.56	0.026
GCKR.5223.59	Q14397	GCKR	586.816	181.439	0.025
YTHDC1.8878.48	Q96MU7	YTHDC1	359.263	356.833	0.025
ESRP1.8828.21	Q6NXG1	ESRP1	1347.43	1357.37	0.025
NIPAL4.12864.9	Q0D2K0	NIPAL4	1103.5	1135.11	0.025
MYRF.8843.34	Q9Y2G1	MYRF	1391.02	1143.99	0.025
TGFB2.4156.74	P61812	TGFB2	259.383	132.784	0.024
OPTC.15430.165	Q9UBM4	OPTC	3456.52	1060.82	0.024
UBE2T.12400.25	Q9NPD8	UBE2T	564.816	261.84	0.024
IL4.2906.55	P05112	IL4	545.412	264.327	0.024
SGTB.18837.9	Q96EQ0	SGTB	557.374	912.023	0.024
ABCC6.8935.22	O95255	ABCC6	780.084	390.547	0.024
ENTHD2.7947.19	Q96N21	ENTHD2	482.523	613.435	0.024
PLA2G2C.8850.5	Q5R387	PLA2G2C	673.227	517.979	0.024
PRKAA1.PRKAB1.PRKAG1.5183.53	Q13131; Q9Y478; P54619	PRKAA1; PRKAB1; ; PRKAG1	364.389	196.868	0.023
PAPL.8011.96	Q6ZNF0	PAPL	165.384	380.649	0.023
BDP1.8929.7	A6H8Y1	BDP1	1515.83	980.843	0.023
ACE2.2805.6	Q9BYF1	ACE2	383.754	478.768	0.023
DSC1.10882.12	Q08554	DSC1	882.19	402.373	0.023
SPIN1.18210.12	Q9Y657	SPIN1	374.481	269.733	0.023
KRTAP24.14615.46	Q9BYR9	KRTAP2-4	930.957	390.378	0.023
MMP20.15419.15	O60882	MMP20	958.832	456.481	0.023
ADAMTS15.4533.76	Q8TE58	ADAMTS15	559.546	122.549	0.023
SPATA31D4.9524.46	Q6ZUB0	SPATA31D4	501.311	1061.49	0.023
DNAJB14.8053.16	Q8TBM8	DNAJB14	572.499	484.492	0.023
PCBD2.6899.37	Q9H0N5	PCBD2	2268.64	1566.34	0.023
PATE4.8065.245	P0C8F1	PATE4	167.924	90.951	0.023
MAPK11.5004.69	Q15759	MAPK11	550.613	1573.26	0.022
ADAMTS1.3174.2	Q9UHI8	ADAMTS1	337.096	241.577	0.022
RNF114.9957.9	Q9Y508	RNF114	779.144	1220.65	0.022
LRIG1.18831.6	Q96JA1	LRIG1	690.167	233.693	0.022
TNFRSF8.2605.49	P28908	TNFRSF8	1740.08	1002.18	0.022
PES1.4267.81	O00541	PES1	294.223	137.789	0.022
ECE1.8767.44	P42892	ECE1	1806.29	712.788	0.022
BLVRB.17148.7	P30043	BLVRB	71955.4	23795.8	0.022
BPGM.12020.39	P07738	BPGM	1350.85	708.525	0.022
AREG.2970.60	P15514	AREG	3489.89	3088.5	0.022
AKR7A3.18173.11	O95154	AKR7A3	2060.4	2277.97	0.022
ADH1C.15525.294	P00326	ADH1C	3851.34	4531.46	0.022
PTEN.3831.21	P60484	PTEN	1034.41	732.5	0.022
DDX46.14216.35	Q7L014	DDX46	726.794	569.482	0.022
CLC.11094.104	Q05315	CLC	858.355	536.642	0.021
KPNA4.12698.72	O00629	KPNA4	1120.6	589.851	0.021
ANAPC7.11690.47	Q9UJX3	ANAPC7	583.359	451.988	0.021
ADH1A.17396.23	P07327	ADH1A	5286.62	4753.95	0.021
ADH4.8325.37	P08319	ADH4	6468.09	5690.09	0.021
SIGLEC11.8913.22	Q96RL6	SIGLEC11	1469.37	469.478	0.021
PHPT1.16882.27	Q9NRX4	PHPT1	10255.6	2727.96	0.021
CD200R1L.8980.19	Q6Q8B3	CD200R1L	549.043	461.25	0.021
TPO.3873.51	P07202	TPO	2452.64	1156.68	0.021
BTNL9.7950.142	Q6UXG8	BTNL9	457.662	229.691	0.021
CLSTN3.6291.55	Q9BQT9	CLSTN3	1730.97	1076.65	0.021
HRK.8008.28	O00198	HRK	1040.8	535.02	0.021
ANKRD1.15361.37	Q15327	ANKRD1	803.672	332.885	0.021
TNFSF10.8833.20	P50591	TNFSF10	488.165	211.024	0.021
MLL2.13623.4	O14686	MLL2	1169.47	572.029	0.02
PTPN2.3401.8	P17706	PTPN2	366.583	121.801	0.02
UBE2B.9865.40	P63146	UBE2B	186.862	179.451	0.02
CNRIP1.18218.48	Q96F85	CNRIP1	15465.4	6102.51	0.02
DCXR.17758.79	Q7Z4W1	DCXR	1567.4	1049.37	0.02
B3GALTL.5727.35	Q6Y288	B3GALTL	797.201	597.167	0.02
HMGCS1.13496.19	Q01581	HMGCS1	17225.2	13150	0.02
PECAM1.2695.25	P16284	PECAM1	1445.87	207.445	0.02
SULT2A1.9829.91	Q06520	SULT2A1	118.377	105.291	0.019
AKR1C4.18397.5	P17516	AKR1C4	2895.99	5547.69	0.019
CA1.4969.2	P00915	CA1	29692.7	10626.5	0.019
ST8SIA2.7920.30	Q92186	ST8SIA2	462.179	236.515	0.019
HMBS.11530.37	P08397	HMBS	42572.1	19930.4	0.019
TBX3.13978.122	O15119	TBX3	220.351	341.493	0.019
UBB.6641.60	P0CG47	UBB	1365.71	460.61	0.019
TCEA1.18204.1	P23193	TCEA1	6256.87	2416.82	0.019
UBE2S.17729.20	Q16763	UBE2S	1226.29	944.834	0.019
ALDH1A1.11265.8	P00352	ALDH1A1	2099.92	1155.95	0.019
CCNB1IP1.9728.4	Q9NPC3	CCNB1IP1	1048.77	3050.03	0.019
NOP16.18228.30	Q9Y3C1	NOP16	555.064	132.784	0.018
CISD2.8094.20	Q8N5K1	CISD2	423.866	302.791	0.018
GSTA4.14645.253	O15217	GSTA4	1174.88	266.655	0.018
PAPLN.11254.13	O95428	PAPLN	783.782	219.2	0.018
NRXN2.8876.51	P58401	NRXN2	724.242	647.877	0.018
NNMT.19376.74	P40261	NNMT	1170.36	886.731	0.018
CD300LB.10713.151	A8K4G0	CD300LB	141.677	235.392	0.018
CANX.8834.58	P27824	CANX	241.28	132.549	0.018
SMIM9.8888.33	A6NGZ8	SMIM9	923.97	354.487	0.018
FBP1.7206.20	P09467	FBP1	5437.17	3706.03	0.018
FRS2.13025.4	Q8WU20	FRS2	472.847	143.243	0.018
HRSP12.14636.25	P52758	HRSP12	8112.16	5794.67	0.018
CENPW.8864.59	Q5EE01	CENPW	668.316	457.883	0.018
ETV5.13403.5	P41161	ETV5	200.284	78.364	0.018
PNOC.15434.5	Q13519	PNOC	400.699	220.793	0.018
GSTA1.17138.8	P08263	GSTA1	1448.78	1657.95	0.018
DGCR2.8055.33	P98153	DGCR2	328.867	212.953	0.018
ASTL.7993.23	Q6HA08	ASTL	393.837	180.818	0.018
C18orf32.8236.8	Q8TCD1	C18orf32	589.223	1433.69	0.017
PCDHGC5.7983.1	Q9Y5F6	PCDHGC5	230.923	70.132	0.017
TP53I11.13022.20	O14683	TP53I11	13647.5	11149.2	0.017
SEMA6C.14597.5	Q9H3T2	SEMA6C	246.338	398.818	0.017
RNF34.13386.248	Q969K3	RNF34	839.077	1598.2	0.017
ZNF382.14616.16	Q96SR6	ZNF382	77.787	67.09	0.017
CCDC90B.7792.58	Q9GZT6	CCDC90B	537.065	1047.58	0.017
CDHR5.9962.1	Q9HBB8	CDHR5	1605.22	1680.77	0.017
TNFSF12.5939.42	O43508	TNFSF12	889.108	763.461	0.017
CAT.3488.64	P04040	CAT	20862.9	9683.16	0.017
NOTCH2.5106.52	Q04721	NOTCH2	494.517	1250.96	0.017
ABHD12.7825.7	Q8N2K0	ABHD12	506.552	647.261	0.017
GJA8.12711.19	P48165	GJA8	426.351	705.113	0.017
NUDT1.19206.20	P36639	NUDT1	738.813	1588.12	0.017
SORD.15447.45	Q00796	SORD	28000.4	13172.7	0.017
AZU1.14713.46	P20160	AZU1	294.336	115.733	0.017
ERLIN1.8776.10	O75477	ERLIN1	1153.06	343.926	0.017
TSN.12477.42	Q15631	TSN	1516.46	546.046	0.017
AKR1D1.18398.1	P51857	AKR1D1	607.545	878.676	0.017
AGGF1.8051.10	Q8N302	AGGF1	144.843	224.385	0.017
TMEM132B.8890.9	Q14DG7	TMEM132B	3411.72	2288.19	0.017
BCAP29.11570.94	Q9UHQ4	BCAP29	613.107	705.806	0.017
EPO.5813.58	P01588	EPO	955.869	1572.2	0.017
ZNRF3.10390.21	Q9ULT6	ZNRF3	652.997	311.278	0.016
TGM2.18934.50	P21980	TGM2	1586.46	712.922	0.016
ACY1.3343.1	Q03154	ACY1	2986.32	2011.41	0.016
UTS2B.6290.3	Q765I0	UTS2B	1222.59	374.497	0.016
PAEP.8867.18	P09466	PAEP	857.275	540.942	0.016
PTK6.3832.51	Q13882	PTK6	246.599	214.672	0.016
TTC17.8800.14	Q96AE7	TTC17	253.066	521.112	0.016
IFNA4.15405.23	P05014	IFNA4	305.683	179.058	0.016
MUTYH.10030.8	Q9UIF7	MUTYH	202.01	370.616	0.016
EPB41L1.13993.20	Q9H4G0	EPB41L1	14372.4	5631.69	0.016
ERMAP.8631.13	Q96PL5	ERMAP	1006.3	2497.83	0.016
LAIR1.11284.24	Q6GTX8	LAIR1	485.152	427.303	0.016
PSAT1.18342.2	Q9Y617	PSAT1	11191.7	7359.79	0.016
CD207.3361.26	Q9UJ71	CD207	224.016	82.78	0.016
APOE.2938.55	P02649	APOE	52132.9	16271	0.016
SSR1.8106.15	P43307	SSR1	609.282	186.369	0.016
MRC2.3041.55	Q9UBG0	MRC2	3700.32	1767.82	0.016
PFN2.16923.20	P35080	PFN2	575.466	304.612	0.016
CCNB2.18208.3	O95067	CCNB2	2340.32	321.188	0.016
BTN2A1.8869.5	Q7KYR7	BTN2A1	641.571	356.982	0.016
PRG3.9015.1	Q9Y2Y8	PRG3	1466.04	2971.66	0.016
MANSC4.9578.263	A6NHS7	MANSC4	390.432	891.559	0.016
PKLR.15607.56	P30613	PKLR	4563.04	2815.8	0.016
CAMK1D.3418.12	Q8IU85	CAMK1D	2913.33	4032.18	0.015
FABP2.15385.116	P12104	FABP2	1702.05	1012.82	0.015
ALDOB.18185.118	P05062	ALDOB	3550.21	2793.48	0.015
C1QC.14100.63	P02747	C1QC	1599.44	2877.95	0.015
DRGX.8034.6	A6NNA5	DRGX	368.822	125.946	0.015
WWOX.17724.3	Q9NZC7	WWOX	299.687	122.738	0.015
USP25.9215.117	Q9UHP3	USP25	953.187	408.034	0.015
FGF8.19570.12	P55075	FGF8	175.355	41.774	0.015
SERPINB1.10737.96	P30740	SERPINB1	7314.23	2391.34	0.015
LYPLAL1.12428.2	Q5VWZ2	LYPLAL1	1008.92	603.023	0.015
JPH1.6940.18	Q9HDC5	JPH1	1229.01	438.855	0.015
ALAD.15523.9	P13716	ALAD	16905.7	6624.46	0.015
PFDN1.19242.21	O60925	PFDN1	940.755	850.26	0.015
GSN.16607.78	P06396	GSN	93777.6	12697	0.015
SEL1L2.9082.25	Q5TEA6	SEL1L2	2141.82	418.118	0.015
CHST4.18876.77	Q8NCG5	CHST4	351.537	185.163	0.015
DDR2.15381.45	Q16832	DDR2	754.408	730.155	0.015
BMPER.15368.3	Q8N8U9	BMPER	2012.79	855.868	0.015
GNRH1.5627.53	P01148	GNRH1	851.509	196.044	0.015
TCTN2.11433.11	Q96GX1	TCTN2	849.096	625.959	0.015
SYNJ2BP.17348.5	P57105	SYNJ2BP	595.686	387.63	0.015
PTGES3.17154.2	Q15185	PTGES3	4713.27	1885.44	0.015
BOLA1.15370.5	Q9Y3E2	BOLA1	1751.93	1210	0.015
MBD4.3891.56	O95243	MBD4	403.031	188.989	0.015
ID2.15403.53	Q02363	ID2	599.598	363.89	0.014
CD79A.7796.10	P11912	CD79A	1728.58	271.038	0.014
GLYAT.19506.6	Q6IB77	GLYAT	2411.67	4898.19	0.014
UGDH.17755.5	O60701	UGDH	11967.7	8276.11	0.014
MEF2C.8933.84	Q06413	MEF2C	506.287	254.023	0.014
MRAP.7895.108	Q8TCY5	MRAP	837.72	240.12	0.014
UROS.11248.43	P10746	UROS	2094.38	731.042	0.014
C9.3060.43	P02748	C9	95696.6	18516.5	0.014
ID1.15402.2	P41134	ID1	1401.7	704.057	0.014
C5orf38.6378.2	Q86SI9	C5orf38	4792.69	1603.18	0.014
RLN3.6027.31	Q8WXF3	RLN3	638.594	223.156	0.014
LCORL.4304.18	Q8N3X6	LCORL	223.064	320.521	0.014
PPARGC1A.11825.27	Q9UBK2	PPARGC1A	628.916	1102.82	0.014
DCUN1D5.8760.10	Q9BTE7	DCUN1D5	5007.05	1973.72	0.014
PLXDC1.9235.3	Q8IUK5	PLXDC1	20852.3	3413.55	0.014
SHC4.11692.21	Q6S5L8	SHC4	610.818	183.18	0.014
KCNG4.13525.17	Q8TDN1	KCNG4	2519.35	1182.44	0.014
BMP8B.15668.19	P34820	BMP8B	2074.44	256.723	0.014
PGM2.18330.7	Q96G03	PGM2	1327.56	1107.16	0.014
SEMA4F.9932.49	O95754	SEMA4F	458.749	416.272	0.014
CP.17453.34	P00450	CP	4990.36	860.735	0.014
STOM.8261.51	P27105	STOM	1099.38	845.413	0.014
VIP.3522.57	P01282	VIP	289.577	119.595	0.014
FGF3.7894.155	P11487	FGF3	419.089	114.364	0.014
C5.2851.63	P01031	C5	9811.74	1707.71	0.014
EFS.12572.236	O43281	EFS	1132.36	277.647	0.014
BPHL.17813.21	Q86WA6	BPHL	688.625	330.328	0.014
CLEC10A.10955.4	Q8IUN9	CLEC10A	423.633	147.556	0.014
NRG4.14139.16	Q8WWG1	NRG4	595.854	433.004	0.014
GLO1.9883.29	Q04760	GLO1	11809.3	3846.62	0.014
GGT2.6334.9	P36268	GGT2	2147.39	1703.53	0.014
TMED10.6506.54	P49755	TMED10	1637.57	1126.32	0.014
ADAMTSL2.6379.62	Q86TH1	ADAMTSL2	1049.54	531.552	0.014
FLRT1.4547.59	Q9NZU1	FLRT1	1274.81	384.353	0.014
PACSIN3.14674.63	Q9UKS6	PACSIN3	219.345	85.191	0.014
TMCC3.8922.4	Q9ULS5	TMCC3	2991.99	1706.76	0.013
RFESD.13603.7	Q8TAC1	RFESD	1751.93	675.015	0.013
ST8SIA6.6930.95	P61647	ST8SIA6	645.697	222.739	0.013
CRYZL1.9207.60	O95825	CRYZL1	2377.62	1434.61	0.013
OLFM1.5703.26	Q99784	OLFM1	240.637	130.877	0.013
DDX39B.9742.59	Q13838	DDX39B	4242.15	1027.17	0.013
DAPK1.13955.33	P53355	DAPK1	878.993	527.32	0.013
CYP3A4.2943.5	P08684	CYP3A4	2684.98	876.988	0.013
FAH.11424.4	P16930	FAH	6338.89	2291.11	0.013
SHISA2.10449.31	Q6UWI4	SHISA2	2598.41	426.766	0.013
RRM1.11360.39	P23921	RRM1	10563	6899.88	0.013
ITIH4.4811.33	Q14624	ITIH4	34474	5105.31	0.013
ISL1.11549.6	P61371	ISL1	1488.02	669.014	0.013
CD244.5063.12	Q9BZW8	CD244	126.534	157.878	0.013
IL20.4138.25	Q9NYY1	IL20	387	155.891	0.013
HAGH.19267.14	Q16775	HAGH	50836.6	13159.7	0.013
APOH.8288.27	P02749	APOH	173690	21802.8	0.013
APOC3.6461.54	P02656	APOC3	17029.1	10936.4	0.013
CRIP1.18275.5	P50238	CRIP1	5530.93	1914.29	0.013
C3orf18.6994.19	Q9UK00	C3orf18	3278.31	431.322	0.013
COX4I2.7850.1	Q96KJ9	COX4I2	2833.2	487.623	0.013
UGP2.13939.14	Q16851	UGP2	529.641	164.752	0.013
NODAL.15692.300	Q96S42	NODAL	232.999	25.314	0.013
FGF23.3807.1	Q9GZV9	FGF23	721.9	732.27	0.013
ALDOC.9876.20	P09972	ALDOC	4163	1577.62	0.013
PAF.19158.1	Q15004	PAF	4640.5	1763.58	0.013
NPM1.8870.38	P06748	NPM1	1073.08	239.538	0.013
ASL.11241.8	P04424	ASL	7482.47	4234.58	0.013
CYR61.6264.9	O00622	CYR61	227.608	130.951	0.013
ALDH2.18381.16	P05091	ALDH2	2663.05	7501.11	0.013
PDZD11.6219.14	Q5EBL8	PDZD11	179.669	256.074	0.013
CSRP1.15529.33	P21291	CSRP1	70903.6	17593.5	0.013
NOTCH1.5107.7	P46531	NOTCH1	14720.4	1425.17	0.013
ST13.18387.7	P50502	ST13	35467.9	7795.64	0.013
FARS2.13941.82	O95363	FARS2	1778.24	477.416	0.012
BCAM.2816.50	P50895	BCAM	1037.06	304.806	0.012
CRP.4337.49	P02741	CRP	24840.5	14579.7	0.012
CXCL17.9495.10	Q6UXB2	CXCL17	595.49	372.107	0.012
ADAMTS3.8845.2	O15072	ADAMTS3	645.146	145.691	0.012
POR.2731.29	P16435	POR	4019.64	1655.29	0.012
GATM.18188.12	P50440	GATM	11270.5	8720.74	0.012
PVRL1.8803.61	Q15223	PVRL1	838.977	248.345	0.012
SAA1.15515.2	P0DJI8	SAA1	21339	31384	0.012
CSF1R.13682.47	P07333	CSF1R	4168.36	1383.89	0.012
PDXK.11098.1	O00764	PDXK	765.744	157.523	0.012
IGFBP6.14088.38	P24592	IGFBP6	94337.9	18592.6	0.012
LRRC74A.8389.8	Q0VAA2	LRRC74A	3344.62	543.153	0.012
SERPINB5.15417.3	P36952	SERPINB5	392.347	160.696	0.012
SPDEF.10012.5	O95238	SPDEF	1702.49	260.113	0.012
SERPIND1.3316.58	P05546	SERPIND1	1888.67	426.783	0.012
CALY.8924.55	Q9NYX4	CALY	155.348	83.366	0.012
PCDHB2.10748.216	Q9Y5E7	PCDHB2	572.005	151.4	0.012
DNAJA4.9744.139	Q8WW22	DNAJA4	22908	5355.04	0.012
FANCL.10063.10	Q9NW38	FANCL	514.047	522.427	0.012
VASP.9762.14	P50552	VASP	80200.2	19494.4	0.012
TNFRSF18.11837.7	Q9Y5U5	TNFRSF18	206.786	236.702	0.012
NUDT2.16583.8	P50583	NUDT2	16632.2	10613.2	0.012
CES1.15487.164	P23141	CES1	5458.95	1631.04	0.012
LAG3.9950.229	P18627	LAG3	3185.78	1294.13	0.012
IGHG1.IGHG2.IGHG3.IGHG4.IGK.IGL.2744.57	P01857	IGHG1; IGHG2; IGHG3; IGHG4; IGK@; IGL@	150100	21373.1	0.012
FGL1.5581.28	Q08830	FGL1	40969.9	18809.2	0.012
PLA2G5.2449.1	P39877	PLA2G5	489.696	633.708	0.012
MAGEA6.18205.123	P43360	MAGEA6	503.785	147.355	0.012
CLSTN2.18882.7	Q9H4D0	CLSTN2	654.477	319.873	0.012
KCNN1.13539.131	Q92952	KCNN1	989.253	118.81	0.012
RLBP1.12936.38	P12271	RLBP1	796.07	174.339	0.012
EXOSC1.7930.3	Q9Y3B2	EXOSC1	539.757	110.971	0.012
SEMA4B.9805.51	Q9NPR2	SEMA4B	1158.79	339.521	0.012
CACNA2D3.8885.6	Q8IZS8	CACNA2D3	2133.09	540.523	0.012
IL11.4493.92	P20809	IL11	295.656	86.698	0.012
PVRL3.13557.3	Q9NQS3	PVRL3	668.691	488.953	0.012
HPX.15347.12	P02790	HPX	165750	16989.2	0.012
TRIL.6527.1	Q7L0X0	TRIL	2592.68	1183.75	0.012
TMOD3.12861.13	Q9NYL9	TMOD3	66591.3	27193.9	0.012
PCBD1.11313.100	P61457	PCBD1	2030.9	1378.41	0.012
ULBP2.3082.9	Q9BZM5	ULBP2	324.58	197.637	0.012
PITPNB.12484.67	P48739	PITPNB	2759.33	474.922	0.012
AKR1B10.16081.38	O60218	AKR1B10	5983.12	3929.48	0.012
CTSE.15376.134	P14091	CTSE	1104.27	477.098	0.012
NBR1.7696.3	Q14596	NBR1	1456.15	464.145	0.011
TANK.14013.11	Q92844	TANK	3848.38	2266.22	0.011
DHX38.13645.14	Q92620	DHX38	1458.04	767.577	0.011
MUC16.15565.102	Q8WXI7	MUC16	122.91	198.118	0.011
KRT19.15606.19	P08727	KRT19	1669.32	591.731	0.011
EMC8.17770.42	O43402	EMC8	1679.89	7864.1	0.011
PKDCC.8664.36	Q504Y2	PKDCC	3226.62	435.705	0.011
EVL.11656.110	Q9UI08	EVL	1706.65	1060.66	0.011
PHEX.18921.30	P78562	PHEX	312.063	945.784	0.011
NAB1.13933.276	Q13506	NAB1	3960.15	1688.96	0.011
OTC.15431.31	P00480	OTC	1906.46	1685.48	0.011
NDUFB4.10677.9	O95168	NDUFB4	3483.4	1075.18	0.011
NRGN.18303.39	Q92686	NRGN	133142	27280	0.011
MET.2837.3	P08581	MET	7023.62	1330.42	0.011
SVEP1.11109.56	Q4LDE5	SVEP1	3017.84	2721.69	0.011
CLK2.11327.56	P49760	CLK2	2020.35	499.691	0.011
BAMBI.8811.24	Q13145	BAMBI	832.924	620.716	0.011
MCEMP1.6283.60	Q8IX19	MCEMP1	5688.57	1100.89	0.011
FAM20A.6433.57	Q96MK3	FAM20A	1744.68	317.853	0.011
FABP1.11516.7	P07148	FABP1	1617.79	617.117	0.011
RGS5.16850.5	O15539	RGS5	1301.65	559.835	0.011
IGFBP7.3320.49	Q16270	IGFBP7	38579	12081.8	0.011
SERPINF1.9211.19	P36955	SERPINF1	72036.3	10522	0.011
ANTXR2.15559.5	P58335	ANTXR2	5209.88	1549.29	0.011
CLIC2.17837.5	O15247	CLIC2	16901	6687.07	0.011
SELL.4831.4	P14151	SELL	5964.75	1283.52	0.011
HDGF.16758.96	P51858	HDGF	4583.28	1229.72	0.011
SERPINA3.2879.9	P01011	SERPINA3	185512	17191.3	0.011
PTPRS.6049.64	Q13332	PTPRS	36878.3	6570.55	0.011
ERBB3.2617.56	P21860	ERBB3	4570.91	923.375	0.011
IL19.3035.80	Q9UHD0	IL19	8732.13	2932.36	0.011
IL7R.5089.11	P16871	IL7R	413.071	203.295	0.011
WIF1.16070.7	Q9Y5W5	WIF1	1736.14	718.41	0.011
CENPV.8817.29	Q7Z7K6	CENPV	283.463	230.015	0.011
MGA.11587.5	Q8IWI9	MGA	1912.16	708.55	0.011
BMP6.8459.10	P22004	BMP6	415.209	116.108	0.011
CSNK2A2.13681.173	P19784	CSNK2A2	619.214	68.121	0.011
FUT9.6991.24	Q9Y231	FUT9	2883.44	4698.65	0.011
RBP5.19241.31	P82980	RBP5	4671.49	2444.86	0.011
FSHB.8036.75	P01225	FSHB	135.763	109.558	0.011
FREM2.7246.4	Q5SZK8	FREM2	357.2	33.05	0.011
DPEP2.8327.26	Q9H4A9	DPEP2	10887.8	1564.87	0.011
GPD1.13697.51	P21695	GPD1	4695.62	2034.02	0.011
ALB.18380.78	P02768	ALB	119844	13435.8	0.011
NRAS.10531.18	P01111	NRAS	2873.81	590.561	0.011
KIT.2475.1	P10721	KIT	16790.2	5273.35	0.011
PDK2.12651.21	Q15119	PDK2	626.301	241.181	0.011
MAMDC2.6119.14	Q7Z304	MAMDC2	768.338	215.959	0.011
ZNF34.18265.18	Q8IZ26	ZNF34	747.559	2298.51	0.01
NUDT5.17761.2	Q9UKK9	NUDT5	1959.04	332.655	0.01
GPD1L.12420.10	Q8N335	GPD1L	9741.23	2475.93	0.01
KERA.10758.2	O60938	KERA	3725.93	1463.06	0.01
CTSV.3364.76	O60911	CTSV	782.569	362.242	0.01
SRGN.19251.56	P10124	SRGN	4639.55	3159.39	0.01
MXI1.9035.2	P50539	MXI1	262.223	202.845	0.01
MX1.17460.51	P20591	MX1	997.172	978.357	0.01
DAO.19120.33	P14920	DAO	412.611	436.613	0.01
UBE2N.3905.62	P61088	UBE2N	94186.5	21113.3	0.01
MST1R.2640.3	Q04912	MST1R	1341.19	217.092	0.01
C11orf87.11116.16	Q6NUJ2	C11orf87	4652.11	792.502	0.01
TFR2.11537.12	Q9UP52	TFR2	547.161	647.512	0.01
IFNA21.15404.3	P01568	IFNA21	410.589	687.47	0.01
TF.4162.54	P02787	TF	178561	17720.1	0.01
CHST9.11646.4	Q7L1S5	CHST9	667.809	252.967	0.01
RNF148.9955.40	Q8N7C7	RNF148	413.936	109.536	0.01
PRDX1.3855.56	Q06830	PRDX1	35303.7	9749.99	0.01
TAF10.18270.10	Q12962	TAF10	3614.27	1438.15	0.01
MSN.5009.11	P26038	MSN	2395.31	1572.78	0.01
ITGA1.ITGB1.3503.4	P56199,; P05556	ITGA1; ITGB1	21708.7	9479.02	0.01
NAP1L2.13529.39	Q9ULW6	NAP1L2	1200.96	395.315	0.01
BGLAP.11067.13	P02818	BGLAP	1436.33	3167.59	0.01
FCGR3B.3311.27	O75015	FCGR3B	4388.33	1504.48	0.01
COX5B.7887.57	P10606	COX5B	322.599	375.016	0.01
MYL12B.19122.47	O14950	MYL12B	1812.33	1517.19	0.01
EPHA4.16288.17	P54764	EPHA4	15998.6	2947.55	0.01
ATXN3.16825.20	P54252	ATXN3	4444.2	1665.84	0.01
NEO1.8900.28	Q92859	NEO1	3446.61	596.495	0.01
LCP1.17231.1	P13796	LCP1	28930.8	4877.46	0.01
AURKA.3091.70	O14965	AURKA	1704.81	3518.49	0.01
FGA.FGB.FGG.2796.62	P02671; P02675; P02679	FGA; FGB; FGG	114850	13755.4	0.01
NDNF.6604.59	Q8TB73	NDNF	1198.56	835.759	0.01
PLA2G7.5015.15	Q13093	PLA2G7	20173.9	6170.42	0.01
DCBLD1.9402.18	Q8N8Z6	DCBLD1	329.191	79.337	0.01
ANXA1.4960.72	P04083	ANXA1	11385.7	4189.33	0.01
C11orf94.8383.20	C9JXX5	C11orf94	808.459	514.831	0.01
IFNA5.6210.100	P01569	IFNA5	672.969	183.295	0.01
CTSD.5508.62	P07339	CTSD	2448.16	778.543	0.01
WNT5A.13268.45	P41221	WNT5A	1752.47	622.212	0.01
SAA2.18832.65	P0DJI9	SAA2	4387.27	6981.26	0.01
IL1R2.14133.93	P27930	IL1R2	7846.61	1831.2	0.01
TMOD2.12853.112	Q9NZR1	TMOD2	1408.83	1167.54	0.01
VAPA.7167.102	Q9P0L0	VAPA	69602.7	32829.5	0.01
HSPG2.15626.223	P98160	HSPG2	1710.57	399.82	0.01
STX12.10418.36	Q86Y82	STX12	5578.24	2962.98	0.01
STX8.10903.50	Q9UNK0	STX8	8088.84	5044.18	0.01
EDN3.15383.200	P14138	EDN3	993.822	416.412	0.01
CNTN1.2974.61	Q12860	CNTN1	25685.9	4838.45	0.01
PKP2.14067.6	Q99959	PKP2	1596.02	1207.22	0.01
LAMA2.LAMB1.LAMC1.18347.15	P24043; P07942; P11047	LAMA2; LAMB1; LAMC1	14972	3245.36	0.01
MSRB3.7824.88	Q8IXL7	MSRB3	342.129	131.253	0.01
SLITRK5.4568.17	O94991	SLITRK5	1961.95	737.421	0.01
C1QTNF1.6304.8	Q9BXJ1	C1QTNF1	4063.91	819.554	0.01
TNFRSF1B.8368.102	P20333	TNFRSF1B	9495.59	16147.6	0.01
RIPK2.8993.151	O43353	RIPK2	1537.58	246.119	0.01
CALN1.10933.107	Q9BXU9	CALN1	894.084	210.193	0.01
POU2F1.11715.1	P14859	POU2F1	127.028	45.673	0.01
FGG.4989.7	P02679	FGG	44519.7	8341.79	0.01
NFASC.7179.69	O94856	NFASC	1137.31	359.926	0.01
HBD.6992.67	P02042	HBD	982.586	177.422	0.01
GHR.2948.58	P10912	GHR	1201.91	420.02	0.01
HSPA6.13672.3	P17066	HSPA6	1660.69	212.906	0.01
BHMT2.14226.120	Q9H2M3	BHMT2	1459.31	353.279	0.01
SMCO2.7925.18	A6NFE2	SMCO2	931.552	684.211	0.01
IGDCC4.9793.145	Q8TDY8	IGDCC4	766.843	201.996	0.01
FGF20.2763.66	Q9NP95	FGF20	210.279	63.179	0.01
GBP1.15326.64	P32455	GBP1	20415.9	7938.94	0.01
GALE.11457.53	Q14376	GALE	681.155	233.48	0.01
CNTN4.3298.52	Q8IWV2	CNTN4	6270.66	1158.72	0.01
PDILT.7092.7	Q8N807	PDILT	971.256	2746.04	0.01
BMP1.3348.49	P13497	BMP1	7541.72	2110.74	0.01
IL1RL1.4234.8	Q01638	IL1RL1	3305.66	2007.38	0.01
SFRP2.7751.121	Q96HF1	SFRP2	2026.73	296.444	0.01
DEFB1.6629.3	P60022	DEFB1	7070.26	2163.07	0.01
RAD1.12670.15	O60671	RAD1	429.858	243.705	0.01
ELANE.13671.40	P08246	ELANE	35081.3	10235.9	0.01
GAS6.15391.114	Q14393	GAS6	1319.42	442.103	0.01
BTD.15644.1	P43251	BTD	4631.44	905.788	0.01
ZHX3.10036.201	Q9H4I2	ZHX3	3379.67	651.241	0.01
OCIAD1.16802.31	Q9NX40	OCIAD1	1708.79	355.144	0.01
KIRREL3.4557.61	Q8IZU9	KIRREL3	412.936	70.453	0.01
NEFL.10082.251	P07196	NEFL	932.318	382.656	0.01
EGFR.2677.1	P00533	EGFR	13327.4	2274.1	0.01
TXNIP.11682.7	Q9H3M7	TXNIP	1853.49	398.147	0.01
C8G.14708.59	P07360	C8G	66734.6	10773.6	0.01
AMBP.15453.3	P02760	AMBP	102851	19236.5	0.009
VCAM1.2967.8	P19320	VCAM1	9022.01	2494.6	0.009
RBM23.11590.5	Q86U06	RBM23	593.441	106.697	0.009
DEFB118.9306.7	Q96PH6	DEFB118	479.491	249.919	0.009
RANBP3.14037.18	Q9H6Z4	RANBP3	2560.32	801.353	0.009
FBLN5.15585.304	Q9UBX5	FBLN5	6101.59	1664.24	0.009
MAP2K6.17175.5	P52564	MAP2K6	797.702	263.128	0.009
STAT5B.16551.14	P51692	STAT5B	1006.3	114.552	0.009
TPST1.7928.183	O60507	TPST1	6055.36	1389	0.009
S100A12.5852.6	P80511	S100A12	3220.52	1714.53	0.009
OLFML3.8660.5	Q9NRN5	OLFML3	15751.7	3636.42	0.009
FCN3.5462.62	O75636	FCN3	837.385	246.558	0.009
VTI1B.8963.8	Q9UEU0	VTI1B	4602.84	3117.5	0.009
NRP2.15387.44	O60462	NRP2	21267.5	3376.36	0.009
MYOC.16558.2	Q99972	MYOC	2924.98	884.878	0.009
PSIP1.17176.13	O75475	PSIP1	22173.3	5587.01	0.009
RGMB.3331.8	Q6NW40	RGMB	1658.68	374.877	0.009
NET1.14260.112	Q7Z628	NET1	436.69	382.78	0.009
PDGFD.9341.1	Q9GZP0	PDGFD	3403.09	1540.38	0.009
ZPBP.8635.283	Q9BS86	ZPBP	3013.39	327.129	0.009
BST2.8832.55	Q10589	BST2	382.636	148.04	0.009
C2orf40.6362.6	Q9H1Z8	C2orf40	1790.45	692.636	0.009
FUT3.4548.4	P21217	FUT3	632.323	201.965	0.009
SEMA4A.16915.153	Q9H3S1	SEMA4A	9046.92	1999.59	0.009
AP4M1.10076.1	O00189	AP4M1	2115.17	1180.83	0.009
NOTCH3.5108.72	Q9UM47	NOTCH3	37460.5	7271.77	0.009
COX6C.8903.1	P09669	COX6C	6178.93	1318.24	0.009
CDHR1.8372.29	Q96JP9	CDHR1	641.256	380.03	0.009
HS6ST3.18896.23	Q8IZP7	HS6ST3	1173.73	188.588	0.009
CPM.9416.77	P14384	CPM	11813	2560.02	0.009
BMP4.15667.39	P12644	BMP4	1516.99	500.974	0.009
THG1L.18215.5	Q9NWX6	THG1L	8268.18	5293.3	0.009
NCAN.15573.110	O14594	NCAN	3006.82	1024.59	0.009
RPIA.12333.87	P49247	RPIA	1147.98	328.569	0.009
SPA17.18242.8	Q15506	SPA17	1493.21	325.14	0.009
NDRG4.7934.11	Q9ULP0	NDRG4	2160.53	394.405	0.009
CDKN2C.12521.3	P42773	CDKN2C	639.989	90.236	0.009
SDCBP.17806.6	O00560	SDCBP	23388.3	5175.4	0.009
EFNB2.8772.5	P52799	EFNB2	335.434	471.032	0.009
MPP6.13490.1	Q9NZW5	MPP6	1162.88	246.071	0.009
MPO.2580.83	P05164	MPO	13590.9	5597.2	0.009
HSPA1B.18901.26	P0DMV9	HSPA1B	11420.8	2916.74	0.009
FGF9.19584.33	P31371	FGF9	325.17	61.605	0.009
CD46.17682.1	P15529	CD46	2165.61	517.521	0.009
CNDP2.3192.3	Q96KP4	CNDP2	2695.97	496.255	0.009
RMI1.13926.1	Q9H9A7	RMI1	1762.77	299.213	0.009
COA3.7888.58	Q9Y2R0	COA3	1946.99	272.874	0.009
ITGA5.6932.42	P08648	ITGA5	2018.25	263.92	0.009
PRDX4.7789.182	Q13162	PRDX4	1083.02	186.464	0.009
HDGFL1.18898.36	Q5TGJ6	HDGFL1	364.413	159.064	0.009
NCAM1.4498.62	P13591	NCAM1	9851.69	1984.57	0.009
LRP1.9182.3	Q07954	LRP1	1306.36	1011.58	0.009
SPAG11B.5762.35	Q08648	SPAG11B	540.131	410.087	0.009
PHGDH.15548.35	O43175	PHGDH	1307.34	484.743	0.009
S100A16.17836.17	Q96FQ6	S100A16	3332.11	697.925	0.009
DMKN.8535.102	Q6E0U4	DMKN	1028.11	220.48	0.009
CLEC3B.5701.81	P05452	CLEC3B	4321.74	639.093	0.009
REG1B.16770.3	P48304	REG1B	31419.3	15012.4	0.009
NDST1.6927.7	P52848	NDST1	3416.78	443.401	0.009
HIST3H2A.14144.3	Q7L7L0	HIST3H2A	2729.3	1427.49	0.009
CFD.2946.52	P00746	CFD	48291.7	10461.7	0.009
EHMT2.5843.60	Q96KQ7	EHMT2	1244.11	425.197	0.009
MXRA7.8005.1	P84157	MXRA7	1116.75	502.558	0.009
KYNU.4559.64	Q16719	KYNU	2035.84	376.922	0.009
MARCKSL1.19175.18	P49006	MARCKSL1	4453.57	849.12	0.009
PSMA5.18925.24	P28066	PSMA5	6057.06	1748.56	0.009
RBP7.14208.3	Q96R05	RBP7	3347.34	947.168	0.009
DTX1.11430.49	Q86Y01	DTX1	3197.98	559.767	0.009
MINPP1.5586.66	Q9UNW1	MINPP1	1129.22	216.076	0.009
IMPAD1.9231.23	Q9NX62	IMPAD1	1682.88	354.132	0.009
TWSG1.9234.8	Q9GZX9	TWSG1	1693.69	396.853	0.009
HMGB1.2524.56	P09429	HMGB1	8683.32	1536.44	0.009
CDH5.2819.23	P33151	CDH5	11256.8	2365.46	0.009
MPZL2.9372.157	O60487	MPZL2	1160.45	243.56	0.009
ANGPT2.2602.2	O15123	ANGPT2	19089.6	12344.1	0.009
IL6ST.2620.4	P40189	IL6ST	7156.99	1083.54	0.009
GC.15589.1	P02774	GC	27597.1	2964.22	0.009
CCL18.3044.3	P55774	CCL18	79531.1	24853.6	0.009
TMEM8B.12742.160	A6NDV4	TMEM8B	2869.88	5883.5	0.009
HLA.DRB3.6962.5	P79483	HLA-DRB3	1569.01	354.377	0.009
RPSA.19623.26	P08865	RPSA	1372.76	409.718	0.009
F13B.5658.64	P05160	F13B	23049.7	4496.72	0.009
IGFBP4.2950.57	P22692	IGFBP4	2635.98	559.363	0.009
CCDC126.6388.21	Q96EE4	CCDC126	833.954	225.271	0.009
TNNT3.16807.35	P45378	TNNT3	4164.16	862.31	0.009
CDH3.2643.57	P22223	CDH3	17618.5	4712.93	0.009
UBE2D4.13475.10	Q9Y2X8	UBE2D4	30656.3	7086.07	0.009
DUSP16.14631.22	Q9BY84	DUSP16	654.778	358.425	0.009
REG1A.13095.51	P05451	REG1A	11234.6	7507.56	0.009
ARSB.3172.28	P15848	ARSB	1555.62	683.316	0.009
LTB4R.13477.65	Q15722	LTB4R	4007.74	3135.02	0.009
UBE2G2.9199.6	P60604	UBE2G2	3750.33	1324.22	0.009
STATH.17172.19	P02808	STATH	7186.12	19063.9	0.009
VSTM4.7242.14	Q8IW00	VSTM4	1332.79	204.038	0.008
PTGDS.10514.5	P41222	PTGDS	28464.6	10845.3	0.008
NEGR1.13109.82	Q7Z3B1	NEGR1	2593.99	451.535	0.008
PALM.18306.1	O75781	PALM	1197.54	203.367	0.008
NTRK2.4866.59	Q16620	NTRK2	8134.15	1941.44	0.008
ITIH3.7145.1	Q06033	ITIH3	1585.54	483.27	0.008
SPOP.13727.44	O43791	SPOP	654.437	1048.03	0.008
USP15.19161.1	Q9Y4E8	USP15	39756.9	10148.9	0.008
SUSD3.5752.63	Q96L08	SUSD3	268.72	104.593	0.008
FAIM3.6574.11	O60667	FAIM3	6417.04	3571.26	0.008
C7.2888.49	P10643	C7	93270.6	14252.6	0.008
AGAP3.13960.15	Q96P47	AGAP3	920.508	1345.37	0.008
PLAT.2212.69	P00750	PLAT	8479.15	3231.42	0.008
ITGAL.11617.1	P20701	ITGAL	850.028	145.834	0.008
PCBP1.11458.30	Q15365	PCBP1	87640.6	24728.3	0.008
PYCR2.18328.36	Q96C36	PYCR2	2716.96	423.286	0.008
MAN1B1.7071.23	Q9UKM7	MAN1B1	2166.94	184.011	0.008
EIF4E.19263.147	P06730	EIF4E	103939	27488.1	0.008
S100A8.S100A9.17145.1	P05109,; P06702	S100A8; S100A9	546.179	208.083	0.008
PCYOX1.6431.68	Q9UHG3	PCYOX1	1635.84	432.425	0.008
BIRC5.3472.40	O15392	BIRC5	860.03	125.826	0.008
KIF16B.11672.17	Q96L93	KIF16B	3841.24	557.711	0.008
TIMP2.2278.61	P16035	TIMP2	42472.6	8495.28	0.008
NOV.2737.22	P48745	NOV	1501.23	1099.2	0.008
CCL3L1.2783.18	P16619	CCL3L1	2849.73	572.335	0.008
GZMB.4133.54	P10144	GZMB	208.096	90.473	0.008
SEMA6B.5121.3	Q9H3T3	SEMA6B	1832.67	549.006	0.008
COLEC11.4430.44	Q9BWP8	COLEC11	4536.61	3625.22	0.008
LSAMP.2999.6	Q13449	LSAMP	933.747	162.7	0.008
S100A9.5339.49	P06702	S100A9	4642.81	1887.5	0.008
LMAN2.9468.8	Q12907	LMAN2	6135.18	1994.01	0.008
GRN.4992.49	P28799	GRN	13364	2714.7	0.008
KL.15384.15	Q9UEF7	KL	2833.91	944.148	0.008
RARRES2.3079.62	Q99969	RARRES2	7698.62	1934.58	0.008
FYN.3813.3	P06241	FYN	7901.09	5637.81	0.008
COL15A1.8974.172	P39059	COL15A1	10236.6	2754.89	0.008
ATP13A1.13659.36	Q9HD20	ATP13A1	28615.5	5556.81	0.008
ST6GALNAC6.7228.2	Q969X2	ST6GALNAC6	3242.12	587.327	0.008
USP14.19189.2	P54578	USP14	49125.9	14597.7	0.008
FGFR1.5532.53	P11362	FGFR1	570.078	125.64	0.008
SEZ6L.19563.3	Q9BYH1	SEZ6L	2691.42	632.86	0.008
LRRC4C.9369.174	Q9HCJ2	LRRC4C	688.185	155.101	0.008
IGFBP2.8469.41	P18065	IGFBP2	29666.7	16246	0.008
GDF10.16749.79	P55107	GDF10	1179.02	174.858	0.008
PPIC.18819.21	P45877	PPIC	11088.3	3078.4	0.008
AMH.4923.79	P03971	AMH	4117.75	567.195	0.008
IGDCC3.7118.24	Q8IVU1	IGDCC3	725.599	170.996	0.008
AK1.5012.67	P00568	AK1	30620.1	13179.3	0.008
IL17F.14026.24	Q96PD4	IL17F	780.04	210.345	0.008
ATRN.15499.11	O75882	ATRN	1582.33	227.374	0.008
IGF1R.4232.19	P08069	IGF1R	4335.09	1053.63	0.008
CTHRC1.15467.10	Q96CG8	CTHRC1	49154	13862.8	0.008
NAGPA.11208.15	Q9UK23	NAGPA	7134.1	1440.05	0.008
ATP1B2.7218.87	P14415	ATP1B2	4871.23	1277.85	0.008
ADIPOQ.3554.24	Q15848	ADIPOQ	3809.29	2250.36	0.008
GLIPR2.15522.2	Q9H4G4	GLIPR2	26219.5	5252.47	0.008
COLEC12.5457.5	Q5KU26	COLEC12	1795.58	622.337	0.008
IL1RN.5353.89	P18510	IL1RN	2805.45	1336.2	0.008
GDNF.5822.22	P39905	GDNF	317.29	67.214	0.008
EVA1B.8062.15	Q9NVM1	EVA1B	435.409	120.032	0.008
CST3.2609.59	P01034	CST3	3539.21	1323.52	0.008
ALCAM.5451.1	Q13740	ALCAM	9013.55	1444.31	0.008
FAM171A2.13479.8	A8MVW0	FAM171A2	1024.51	335.977	0.008
LUM.13114.50	P51884	LUM	7236.99	1801.03	0.008
ELAVL1.11592.1	Q15717	ELAVL1	1394.89	814.437	0.008
CRYZ.13983.27	Q08257	CRYZ	5366.44	3040.96	0.008
C14orf93.6439.59	Q9H972	C14orf93	2943.26	661.424	0.008
OLFM4.4769.10	Q6UX06	OLFM4	173.434	43.284	0.008
CLEC4A.8853.2	Q9UMR7	CLEC4A	829.174	1057.99	0.008
TOR4A.13459.30	Q9NXH8	TOR4A	838.211	280.711	0.008
GFRA3.2505.49	O60609	GFRA3	1227.59	328.593	0.008
APOF.12370.30	Q13790	APOF	18437.6	10562.4	0.008
EWSR1.12988.49	Q01844	EWSR1	3278.51	971.582	0.008
AFM.4763.31	P43652	AFM	47116.3	8614.75	0.008
VLDLR.18938.3	P98155	VLDLR	1382.58	312.82	0.008
RTF1.7741.111	Q92541	RTF1	671.759	161.501	0.008
IL36B.14149.9	Q9NZH7	IL36B	747.046	296.159	0.008
PAK7.3388.58	Q9P286	PAK7	1305.28	251.582	0.008
LRIG3.3322.52	Q6UXM1	LRIG3	7461.82	1436.17	0.008
MGAT2.6909.40	Q10469	MGAT2	943.301	146.293	0.008
TRIAP1.18277.28	O43715	TRIAP1	2109.75	620.947	0.008
MMP2.4160.49	P08253	MMP2	15758.4	3902.42	0.008
SET.5364.7	Q01105	SET	10420.2	1550.02	0.008
SMOC1.13118.5	Q9H4F8	SMOC1	1955.53	581.5	0.008
APOC1.15364.101	P02654	APOC1	121161	14760	0.008
YBX1.9751.72	P67809	YBX1	2128.13	707.966	0.008
GDF11.MSTN.2765.4	O95390; O14793	GDF11; MSTN	626.257	203.779	0.008
PRTN3.13720.95	P24158	PRTN3	2307.25	731.054	0.008
CFB.4129.72	P00751	CFB	33600.3	4880.48	0.008
DNAJB9.11214.40	Q9UBS3	DNAJB9	14720.8	3920.2	0.008
ENTPD5.4437.56	O75356	ENTPD5	5371.07	1169.88	0.008
CDON.4541.49	Q4KMG0	CDON	4823.96	1109.76	0.008
RQCD1.8975.26	Q92600	RQCD1	5523.36	3617.24	0.008
CSF2RB.10512.13	P32927	CSF2RB	222.534	96.408	0.008
BCL2L2.13097.11	Q92843	BCL2L2	614.845	98.524	0.008
RBL2.13565.2	Q08999	RBL2	1052.27	352.196	0.008
SWAP70.13552.7	Q9UH65	SWAP70	1863.78	367.598	0.008
APOM.10445.20	O95445	APOM	852.299	220.289	0.008
FSTL1.13112.179	Q12841	FSTL1	18909.4	3173.03	0.008
ANGPTL1.11142.11	O95841	ANGPTL1	974.773	191.516	0.008
TLR4.LY96.3647.49	O00206; ; Q9Y6Y9	TLR4; LY96	2363.16	474.176	0.008
CLN5.8874.53	O75503	CLN5	1683.42	446.921	0.008
HNF4A.10041.3	P41235	HNF4A	38259.6	10228	0.008
AKAP7.18399.1	O43687	AKAP7	1576.69	254.308	0.008
CTSB.8007.19	P07858	CTSB	2924.53	1440.25	0.008
TNXB.5698.60	P22105	TNXB	10478.5	2606.47	0.008
SERPINF2.3024.18	P08697	SERPINF2	5892.83	812.449	0.008
HFE2.3332.57	Q6ZVN8	HFE2	722.407	122.648	0.008
NCF1.17766.5	P14598	NCF1	553.507	164.664	0.008
LBP.3074.6	P18428	LBP	62273.2	7770.31	0.008
KLHL7.12625.138	Q8IXQ5	KLHL7	823.209	580.96	0.008
GPR64.10767.52	Q8IZP9	GPR64	873.434	4694.37	0.008
PLA2G2A.2692.74	P14555	PLA2G2A	2024.33	1159.1	0.008
HSF1.11616.9	Q00613	HSF1	1251.83	227.722	0.008
SERPINA7.2706.69	P05543	SERPINA7	53413.3	7336.93	0.008
MFAP4.5636.10	P55083	MFAP4	1874.91	1122.41	0.008
HP.3054.3	P00738	HP	46484.6	21527.1	0.008
ENG.4908.6	P17813	ENG	3042.41	881.911	0.008
CHI3L2.9383.24	Q15782	CHI3L2	720.415	90.193	0.008
CSK.3363.31	P41240	CSK	160799	49761.9	0.008
ENPP2.16892.23	Q13822	ENPP2	1931.93	615.593	0.008
LILRA5.7787.25	A6NI73	LILRA5	2066.95	459.511	0.008
EPB41.4706.17	P11171	EPB41	8808.29	4424.6	0.008
VBP1.19193.18	P61758	VBP1	2945.18	982.99	0.008
ROBO2.5116.62	Q9HCK4	ROBO2	1594.06	365.184	0.008
NRP1.5542.22	O14786	NRP1	1777.12	443.283	0.008
HMGCS2.13704.5	P54868	HMGCS2	493.976	1009.28	0.008
AKT2.14685.17	P31751	AKT2	1900.84	460.514	0.008
SH3GLB2.18222.34	Q9NR46	SH3GLB2	10013.5	4206.39	0.008
PITPNA.9934.29	Q00169	PITPNA	3677.53	557.765	0.008
MYL6B.14227.21	P14649	MYL6B	972.277	619.911	0.008
APOB.2797.56	P04114	APOB	1123.03	319.6	0.008
PAPPA.4148.49	Q13219	PAPPA	13204.7	6444.88	0.008
S100A13.7223.60	Q99584	S100A13	4042.52	2252.47	0.008
AHSG.3581.53	P02765	AHSG	1938.59	291.644	0.008
FLII.12677.164	Q13045	FLII	5669.55	3554.33	0.008
STK16.3471.49	O75716	STK16	2741.8	522.142	0.008
EDA.2826.53	Q92838	EDA	1699.66	669.582	0.008
GM2A.15441.6	P17900	GM2A	1877.72	823.667	0.008
UAP1.13580.2	Q16222	UAP1	480.089	167.167	0.008
SIGLEC15.10847.1	Q6ZMC9	SIGLEC15	1199.29	170.699	0.008
PPFIA1.13975.56	Q13136	PPFIA1	4257.05	3034.02	0.007
PRSS2.5034.79	P07478	PRSS2	3123.66	2151.29	0.007
DLK1.6373.54	P80370	DLK1	2346.52	1196.33	0.007
MMP9.2579.17	P14780	MMP9	20980.5	9715.74	0.007
NTRK3.2658.27	Q16288	NTRK3	5590.47	1326.53	0.007
PVRIG.6464.40	Q6DKI7	PVRIG	2124.11	1709.75	0.007
TEAD4.12516.13	Q15561	TEAD4	630.237	775.238	0.007
TFF2.9191.8	Q03403	TFF2	10877.6	6449.06	0.007
RAD23A.10058.1	P54725	RAD23A	24236.5	7695.12	0.007
TBCA.12501.10	O75347	TBCA	4268.62	1709.28	0.007
SERPINC1.3344.60	P01008	SERPINC1	96380.6	8229.57	0.007
HIST2H2BE.14143.8	Q16778	HIST2H2BE	8558.71	5161.61	0.007
C2.3186.2	P06681	C2	6092.43	968.205	0.007
NT5E.15452.5	P21589	NT5E	11689.8	3848.52	0.007
UNC5D.16307.22	Q6UXZ4	UNC5D	1771.25	705.78	0.007
BATF3.8858.21	Q9NR55	BATF3	370.784	228.21	0.007
AGRN.15483.377	O00468	AGRN	3389.86	738.69	0.007
IDI1.17712.7	Q13907	IDI1	10522.8	4772.46	0.007
BCHE.15514.26	P06276	BCHE	7125.01	1723.85	0.007
FAP.5029.3	Q12884	FAP	661.199	249.202	0.007
ADAM23.7049.2	O75077	ADAM23	2406.98	647.736	0.007
PCDHB1.9941.70	Q9Y5F3	PCDHB1	1648.47	955.546	0.007
CRISP3.3187.52	P54108	CRISP3	216.078	41.153	0.007
IL22RA1.3620.67	Q8N6P7	IL22RA1	1278.12	259.594	0.007
FBLN1.6470.19	P23142	FBLN1	41067.9	6783.73	0.007
GAA.9385.4	P10253	GAA	10065	3029.11	0.007
CRIPT.19294.26	Q9P021	CRIPT	2669.44	564.717	0.007
S100A11.14011.17	P31949	S100A11	3268.35	659.971	0.007
GRID2.12758.47	O43424	GRID2	2514.17	1472.9	0.007
ANKRD27.12445.50	Q96NW4	ANKRD27	1042.33	402.142	0.007
TREML2.5736.1	Q5T2D2	TREML2	3718.83	1223.73	0.007
ZBTB33.12785.49	Q86T24	ZBTB33	146.704	83.991	0.007
HSPA8.5903.91	P11142	HSPA8	3203.26	720.812	0.007
VARS.13083.18	P26640	VARS	2515.94	535.428	0.007
SMC3.14324.52	Q9UQE7	SMC3	9105.29	2590.09	0.007
PLXND1.19561.216	Q9Y4D7	PLXND1	6592.24	1421.97	0.007
CDCP1.16818.200	Q9H5V8	CDCP1	3313.64	1696.7	0.007
ROBO3.5117.14	Q96MS0	ROBO3	415.489	95.268	0.007
PEAR1.8275.31	Q5VY43	PEAR1	9900.36	1686.41	0.007
PTPRU.8337.65	Q92729	PTPRU	3317.11	1434.41	0.007
LEFTY2.15503.15	O00292	LEFTY2	15257.8	5607.52	0.007
CCPG1.8889.5	Q9ULG6	CCPG1	1217.42	292.263	0.007
TIGAR.12476.50	Q9NQ88	TIGAR	1192.09	885.103	0.007
CEACAM8.18873.8	P31997	CEACAM8	5166.36	1934.11	0.007
UMOD.9451.20	P07911	UMOD	9570.51	2987.83	0.007
PPME1.17852.5	Q9Y570	PPME1	31516.7	9631.38	0.007
ENTPD1.3182.38	P49961	ENTPD1	2922.82	563.813	0.007
FSTL3.3438.10	O95633	FSTL3	7564.11	2913.63	0.007
DDX23.13946.8	Q9BUQ8	DDX23	1599	311.218	0.007
GLTPD2.7948.129	A6NH11	GLTPD2	973.353	207.755	0.007
PPP1R1A.17706.4	Q13522	PPP1R1A	1547.08	511.181	0.007
ICT1.6380.23	Q14197	ICT1	47804.9	9734.93	0.007
FGFBP1.15494.11	Q14512	FGFBP1	1431.24	732.291	0.007
SPINK4.19213.1	O60575	SPINK4	2837.18	690.408	0.007
SAP18.12830.4	O00422	SAP18	1072.56	1290.98	0.007
COL18A1.2201.17	P39060	COL18A1	15735.4	5246.09	0.007
SYTL4.9090.9	Q96C24	SYTL4	131093	48663.8	0.007
S100A6.13090.17	P06703	S100A6	4334.71	1814.78	0.007
CD300C.5066.134	Q08708	CD300C	2598.28	851.586	0.007
KRT1.9931.20	P04264	KRT1	1972.78	987.682	0.007
PRKAR1B.12479.50	P31321	PRKAR1B	3284.7	2242.51	0.007
IGFBP3.2571.12	P17936	IGFBP3	15060.7	3657.35	0.007
SUMF1.6941.11	Q8NBK3	SUMF1	1820.46	765.778	0.007
KRT20.12975.11	P35900	KRT20	757.11	372.035	0.007
IGF1.2952.75	P05019	IGF1	12143	3370.44	0.007
MFAP2.9294.45	P55001	MFAP2	599.307	150.436	0.007
RTN4R.5105.2	Q9BZR6	RTN4R	2122.69	557.922	0.007
ART4.6576.1	Q93070	ART4	2064.1	816.69	0.007
MB.3042.7	P02144	MB	2132.27	798.628	0.007
CTSG.2431.17	P08311	CTSG	981.768	284.054	0.007
EPHB6.5078.82	O15197	EPHB6	963.85	237.782	0.007
DTX3L.11643.73	Q8TDB6	DTX3L	1042.2	584.255	0.007
NPIPB3.9954.2	Q92617	NPIPB3	2095.36	428.793	0.007
ISLR2.13124.20	Q6UXK2	ISLR2	3955.92	964.197	0.007
SCT.3728.52	P09683	SCT	211.312	313.439	0.007
ANK2.7624.19	Q01484	ANK2	513.133	249.529	0.007
PAK6.3827.22	Q9NQU5	PAK6	8155.05	5436.21	0.007
ESAM.7841.84	Q96AP7	ESAM	26376.3	5958.42	0.007
CD93.14136.234	Q9NPY3	CD93	6912	2026.96	0.007
PTTG1.17727.1	O95997	PTTG1	498.62	198.753	0.007
SNRPF.5494.52	P62306	SNRPF	1740.71	416.206	0.007
SERPINA11.9002.36	Q86U17	SERPINA11	18552.4	3965.1	0.007
GSS.15526.33	P48637	GSS	2219.52	477.831	0.007
HHIP.10833.64	Q96QV1	HHIP	763.298	140.683	0.007
A1BG.16561.9	P04217	A1BG	2614.11	428.433	0.007
CHL1.8958.51	O00533	CHL1	1492.47	349.792	0.007
CNPY3.17327.3	Q9BT09	CNPY3	5221.01	4048.53	0.007
CD55.5069.9	P08174	CD55	11329.3	2784.01	0.007
GNPDA1.8909.77	P46926	GNPDA1	676.868	441.741	0.007
SMEK1.10866.60	Q6IN85	SMEK1	17292.1	5699.33	0.007
LRRTM4.6572.10	Q86VH4	LRRTM4	610.196	892.29	0.007
C5.C6.4482.66	P01031,P13671	C5; C6	2425.39	288.403	0.007
PSMD5.10716.35	Q16401	PSMD5	622.209	312.459	0.007
NTM.8428.102	Q9P121	NTM	5510.3	1152.93	0.007
CRABP2.11696.7	P29373	CRABP2	15728.2	6348.74	0.007
TAGLN.15640.54	Q01995	TAGLN	11657	5760.36	0.007
TIMELESS.17699.43	Q9UNS1	TIMELESS	288	299.84	0.007
FABP3.5437.63	P05413	FABP3	25517.8	12873.2	0.007
NGRN.7153.66	Q9NPE2	NGRN	240.242	79.723	0.007
COL25A1.7006.4	Q9BXS0	COL25A1	186.721	115.401	0.007
TGFBR3.3009.3	Q03167	TGFBR3	19959.8	4393.74	0.007
LRTM2.8906.60	Q8N967	LRTM2	4564.49	831.589	0.007
VPS28.17155.1	Q9UK41	VPS28	8229.31	2501.63	0.007
NGF.5801.72	P01138	NGF	510.658	693.832	0.007
CCNB1.5347.59	P14635	CCNB1	438.722	235.162	0.007
CALCOCO2.12534.10	Q13137	CALCOCO2	1971.82	305.891	0.007
CD163.5028.59	Q86VB7	CD163	2608.59	868.35	0.007
ERLEC1.8957.72	Q96DZ1	ERLEC1	1919.82	638.161	0.007
GZMA.3440.7	P12544	GZMA	2701.91	844.486	0.007
HIST3H2BB.18823.52	Q8N257	HIST3H2BB	3160.59	2330.39	0.007
SPON1.4297.62	Q9HCB6	SPON1	2055.83	583.716	0.007
PCSK7.4459.68	Q16549	PCSK7	2969.8	598.512	0.007
PCSK9.5231.79	Q8NBP7	PCSK9	47853.8	11000.3	0.007
GSR.19273.3	P00390	GSR	25171.2	4193.61	0.007
MDH2.15534.26	P40926	MDH2	154963	52426.6	0.007
TSNARE1.7069.9	Q96NA8	TSNARE1	554.308	69.498	0.007
DPEP1.8794.13	P16444	DPEP1	362.529	185.398	0.007
DCTPP1.4314.12	Q9H773	DCTPP1	11609.2	3061.87	0.007
CILP2.8841.65	Q8IUL8	CILP2	1617.42	708.281	0.007
TYMP.11361.73	P19971	TYMP	10810.7	8054.86	0.007
CD4.3143.3	P01730	CD4	472.343	75.277	0.007
ART3.7970.315	Q13508	ART3	8013.59	3035.33	0.007
CBLN4.5688.65	Q9NTU7	CBLN4	2142.71	753.762	0.007
KLB.19557.3	Q86Z14	KLB	694.347	211.457	0.007
HMOX1.17398.55	P09601	HMOX1	2552.08	890.874	0.007
AKR1C3.17377.1	P42330	AKR1C3	1215.28	1135.35	0.007
MICALL2.12891.1	Q8IY33	MICALL2	2240.15	1899.47	0.007
C4orf32.9490.3	Q8N8J7	C4orf32	2019	316.309	0.007
CRISPLD2.5691.2	Q9H0B8	CRISPLD2	1769.47	999.3	0.007
MFAP3L.8837.8	O75121	MFAP3L	525.318	259.203	0.007
CD14.8969.49	P08571	CD14	1225.88	248.184	0.007
BRPF1.11671.19	P55201	BRPF1	1199.25	145.581	0.007
SELE.3470.1	P16581	SELE	19228.8	6734.84	0.007
CR1.19556.12	P17927	CR1	8122.35	2141.04	0.007
NBL1.2944.66	P41271	NBL1	2363.92	1737.15	0.007
PSD.13055.53	A5PKW4	PSD	885.034	302.429	0.007
HEPACAM2.9116.28	A8MVW5	HEPACAM2	688.445	168.584	0.007
CHGB.8235.48	P05060	CHGB	953.931	370.843	0.007
L1CAM.4246.40	P32004	L1CAM	9929.72	2831.24	0.007
GABARAP.17735.130	O95166	GABARAP	2159.76	560.624	0.007
PXDN.13463.1	Q92626	PXDN	3381.27	2654.82	0.007
CAMK2B.3351.1	Q13554	CAMK2B	2360.66	1350.69	0.007
GABARAPL1.12661.44	Q9H0R8	GABARAPL1	1388.11	790.043	0.007
B4GALT1.13381.49	P15291	B4GALT1	23381.4	4750.05	0.007
UBE2L6.19190.4	O14933	UBE2L6	577.121	114.151	0.007
CADM1.3326.58	Q9BY67	CADM1	2238.27	595.829	0.007
SECTM1.13093.6	Q8WVN6	SECTM1	1272.03	342.486	0.007
FKBP4.17722.5	Q02790	FKBP4	25671.5	6326.91	0.007
PLTP.15475.4	P55058	PLTP	10044.2	2217.46	0.007
TCP11.8334.65	Q8WWU5	TCP11	1953.92	320.872	0.007
MENT.5744.12	Q9BUN1	MENT	2287.57	730.004	0.007
ADSS.12644.63	P30520	ADSS	319.63	307.866	0.007
ISM1.8355.80	B1AKI9	ISM1	812.236	768.727	0.007
ENPP7.4435.66	Q6UWV6	ENPP7	4797.56	3568.64	0.007
RNASE4.5644.60	P34096	RNASE4	15464.6	3493.87	0.007
DSC2.13126.52	Q02487	DSC2	1577.71	702.632	0.007
COL28A1.10702.1	Q2UY09	COL28A1	5507.85	2372.22	0.007
PRKCB.5475.10	P05771	PRKCB	119314	42735.8	0.007
PLXNC1.4564.2	O60486	PLXNC1	12308.9	3359.15	0.007
EFHD1.19616.100	Q9BUP0	EFHD1	2332.96	292.736	0.007
APBB1.12822.34	O00213	APBB1	1584.92	812.475	0.007
LYZ.4920.10	P61626	LYZ	2037.19	787.261	0.007
LGALS2.3033.57	P05162	LGALS2	562.828	304.878	0.007
PTK7.9525.1	Q13308	PTK7	2727.76	572.419	0.007
ACP5.3232.28	P13686	ACP5	3990.25	1073.09	0.007
BAG4.12844.10	O95429	BAG4	457.99	460.237	0.007
OTUB2.12493.42	Q96DC9	OTUB2	582.562	207.389	0.007
ZNF415.12811.55	Q09FC8	ZNF415	609.848	722.121	0.007
SFRP4.17447.52	Q6FHJ7	SFRP4	6456.96	1775.57	0.007
GNMT.14006.36	Q14749	GNMT	1134.72	679.795	0.007
GIF.17672.184	P27352	GIF	3514.43	2598.81	0.007
EEF1D.17826.341	P29692	EEF1D	86334.4	28821.1	0.007
MATN2.3325.2	O00339	MATN2	8480.89	1751.71	0.007
WNK3.5493.17	Q9BYP7	WNK3	27971.3	11497.5	0.007
C1orf210.8088.56	Q8IVY1	C1orf210	331.449	405.327	0.007
WFDC8.7147.35	Q8IUA0	WFDC8	1057.81	379.672	0.007
S100A4.14116.129	P26447	S100A4	1818.43	494.918	0.007
SEMA7A.7019.13	O75326	SEMA7A	1446.74	386.052	0.007
BRF1.19596.18	Q92994	BRF1	595.673	189.422	0.007
ARHGAP36.6289.78	Q6ZRI8	ARHGAP36	583.141	136.751	0.007
CNN1.15566.10	P51911	CNN1	3715.45	1273.89	0.007
UNC5C.5139.32	O95185	UNC5C	16336.5	4860.89	0.007
NTRK1.3477.63	P04629	NTRK1	2041.26	545.947	0.007
GNPTG.10666.7	Q9UJJ9	GNPTG	735.779	124.724	0.007
IL18BP.3073.51	O95998	IL18BP	6602.61	2516.76	0.007
CLPS.5749.53	P04118	CLPS	364.366	210.143	0.007
FCRL6.6617.12	Q6DN72	FCRL6	1144.88	617.581	0.007
DYNLT3.12867.40	P51808	DYNLT3	2064.95	2430.99	0.007
COMP.8043.153	P49747	COMP	352.735	96.801	0.007
IL3RA.13744.37	P26951	IL3RA	6694.45	2450.88	0.007
CAMK2D.3419.49	Q13557	CAMK2D	9221.56	5286.17	0.007
SPATA20.11117.2	Q8TB22	SPATA20	1300.21	260.82	0.007
PTPRJ.8250.2	Q12913	PTPRJ	879.514	125.649	0.007
SHBG.4929.55	P04278	SHBG	5581.14	3261.18	0.007
MZF1.14662.6	P28698	MZF1	2372.66	556.898	0.007
TMPRSS11D.6547.83	O60235	TMPRSS11D	456.43	575.429	0.007
PLS1.12737.12	Q14651	PLS1	3305.59	11924.8	0.007
SPOCK2.5491.12	Q92563	SPOCK2	16618.7	5276.4	0.007
APCS.2474.54	P02743	APCS	47312	9393.95	0.007
F13A1.F13B.16927.9	P00488,; P05160	F13A1; F13B	6678.39	1269.22	0.007
NPTX2.6521.35	P47972	NPTX2	1412.27	571.124	0.007
MANSC1.9557.5	Q9H8J5	MANSC1	3364.95	834.904	0.007
EFEMP1.8480.29	Q12805	EFEMP1	945.299	297.1	0.007
B3GNT2.7980.72	Q9NY97	B3GNT2	3004.07	437.654	0.007
CKAP2.5345.51	Q8WWK9	CKAP2	12258.8	2995.35	0.007
ARFGAP1.11556.19	Q8N6T3	ARFGAP1	1376.18	313.279	0.007
FAM20B.7198.197	O75063	FAM20B	880.668	130.215	0.007
TGFBI.3283.21	Q15582	TGFBI	31174.6	5634.16	0.007
AZGP1.9312.8	P25311	AZGP1	9503.11	1951.93	0.007
CASQ2.19291.2	O14958	CASQ2	339.601	116.716	0.007
SERPINA4.3449.58	P29622	SERPINA4	56385.1	6855.53	0.007
OXT.8356.88	P01178	OXT	1719.88	953.992	0.007
EPHB2.8225.86	P29323	EPHB2	1492.97	332.485	0.007
C1QTNF5.7810.20	Q9BXJ0	C1QTNF5	1933.28	403.379	0.007
LGALS8.4909.68	O00214	LGALS8	189.881	123.081	0.007
OMD.5358.3	Q99983	OMD	7714.58	3254.32	0.007
FAM3B.9177.6	P58499	FAM3B	18136.2	7048.41	0.007
VOPP1.14618.26	Q96AW1	VOPP1	1813.02	551.905	0.006
CD48.3292.75	P09326	CD48	8353.26	2674.44	0.006
ZNF334.12763.69	Q9HCZ1	ZNF334	1527.83	1178.43	0.006
PAM.5620.13	P19021	PAM	1922.69	398.947	0.006
CPB1.15375.49	P15086	CPB1	3774.69	2015.13	0.006
GUSB.15562.24	P08236	GUSB	3464.23	1696.69	0.006
KITLG.9377.25	P21583	KITLG	2539.31	834.742	0.006
NAP1L1.13636.20	P55209	NAP1L1	65450.9	24197.7	0.006
CRTAM.7968.15	O95727	CRTAM	976.817	367.378	0.006
SUMF2.6069.71	Q8NBJ7	SUMF2	4329.53	958.175	0.006
PSME3.5204.13	P61289	PSME3	298.155	122.53	0.006
BAGE2.6294.11	Q86Y30	BAGE2	1842.67	500.585	0.006
LCN2.2836.68	P80188	LCN2	1425.75	642.898	0.006
KIR3DL1.18907.97	P43629	KIR3DL1	2611.78	544.248	0.006
LGALS9.9197.4	O00182	LGALS9	1837.04	776.102	0.006
UBD.17772.7	O15205	UBD	2240.46	639.669	0.006
AOC1.15486.126	P19801	AOC1	5172.06	3454.31	0.006
INSR.3448.13	P06213	INSR	9072.16	2805.7	0.006
GDF2.4880.21	Q9UK05	GDF2	1727.62	310.153	0.006
LGALS3.3066.12	P17931	LGALS3	8838.24	1600.3	0.006
APLN.6622.90	Q9ULZ1	APLN	556.744	339.986	0.006
CARHSP1.12808.103	Q9Y2V2	CARHSP1	1518.12	2033	0.006
TNFRSF9.14025.18	Q07011	TNFRSF9	383.811	266.829	0.006
FMOD.6367.66	Q06828	FMOD	12019	3899.72	0.006
TNFAIP6.5036.50	P98066	TNFAIP6	1132.47	530.588	0.006
ARAF.12583.77	P10398	ARAF	1668.92	1352.86	0.006
UBC.6647.55	P0CG48	UBC	5547.29	1735.9	0.006
HPGDS.12549.33	O60760	HPGDS	2704.47	818.587	0.006
SELPLG.11266.8	Q14242	SELPLG	2844.25	766.987	0.006
MAPK13.5006.71	O15264	MAPK13	325.234	758.763	0.006
F11.2190.55	P03951	F11	3263.48	626.565	0.006
ZNF329.12803.9	Q86UD4	ZNF329	395.602	1087.76	0.006
RPRD1B.19126.4	Q9NQG5	RPRD1B	2123.77	1793.74	0.006
CD58.10938.13	P19256	CD58	1425.29	524.535	0.006
NMNAT1.18932.84	Q9HAN9	NMNAT1	1052.34	4835.82	0.006
CD74.8748.45	P04233	CD74	745.313	349.004	0.006
RGS19.12713.365	P49795	RGS19	2678.33	479.576	0.006
SERPINB8.19130.81	P50452	SERPINB8	1079.88	1209.89	0.006
GOLGA7.19174.141	Q7Z5G4	GOLGA7	416.303	1398.48	0.006
LY6G6D.6469.62	O95868	LY6G6D	329.274	893.025	0.006
ST3GAL1.5657.28	Q11201	ST3GAL1	1460.34	351.728	0.006
PLEKHA7.12731.12	Q6IQ23	PLEKHA7	250.68	686.119	0.006
EFNA5.2615.60	P52803	EFNA5	4387.15	1449.35	0.006
TMEM132D.13416.8	Q14C87	TMEM132D	3846.34	1312.02	0.006
TGFB3.3520.58	P10600	TGFB3	230.689	35.209	0.006
SV2A.12880.1	Q7L0J3	SV2A	614.355	1157.74	0.006
ZNF175.12716.3	Q9Y473	ZNF175	1993.66	1542.22	0.006
ASH2L.12832.10	Q9UBL3	ASH2L	853.015	834.914	0.006
EFNB1.13104.32	P98172	EFNB1	1403.3	373.127	0.006
MPPED2.19153.53	Q15777	MPPED2	801.599	870.318	0.006
GFRA2.2515.14	O00451	GFRA2	3495.83	607.13	0.006
WFDC1.9316.67	Q9HC57	WFDC1	8859.38	3552.7	0.006
ISOC1.9816.37	Q96CN7	ISOC1	20659.5	8301.1	0.006
NEDD9.12862.14	Q14511	NEDD9	602.623	484.081	0.006
EIF1AX.9850.38	P47813	EIF1AX	572.486	132.219	0.006
MINOS1.7956.11	Q5TGZ0	MINOS1	1976.07	1635.16	0.006
BRDT.12748.6	Q58F21	BRDT	833.045	1924.52	0.006
MECP2.19108.50	P51608	MECP2	341.285	518.764	0.006
CCDC51.12790.10	Q96ER9	CCDC51	642.296	1597.58	0.006
ENTPD6.8932.1	O75354	ENTPD6	1144.35	170.716	0.006
PIWIL1.12793.4	Q96J94	PIWIL1	547.78	1341.34	0.006
PLA2G12B.9380.2	Q9BX93	PLA2G12B	4693.43	1369.54	0.006
HAPLN4.6455.52	Q86UW8	HAPLN4	283.273	805.815	0.006
PLBD2.6536.54	Q8NHP8	PLBD2	2951.82	1822.42	0.006
ZNF134.12787.47	P52741	ZNF134	345.42	663.936	0.006
TAC4.6468.37	Q86UU9	TAC4	832.108	207.344	0.006
LGALS13.19147.6	Q9UHV8	LGALS13	898.287	1048.56	0.006
SRI.12356.65	P30626	SRI	2676.36	810.39	0.006
NANS.17802.4	Q9NR45	NANS	36188.4	10673.1	0.006
SOSTDC1.8237.56	Q6X4U4	SOSTDC1	296.331	217.676	0.006
C1S.8840.61	P09871	C1S	10842	1556.84	0.006
NR1D2.12885.42	Q14995	NR1D2	450.177	1987.27	0.006
COL11A2.11278.4	P13942	COL11A2	6021.51	2486.52	0.006
STARD5.17383.4	Q9NSY2	STARD5	2288.22	1013.97	0.006
CSF1.3738.54	P09603	CSF1	2160.13	443.751	0.006
C2orf66.5677.15	Q6UXQ4	C2orf66	243.379	56.612	0.006
ZNF566.12795.2	Q969W8	ZNF566	701.973	740.055	0.006
PCDH9.10558.26	Q9HC56	PCDH9	4366.3	1227.01	0.006
EDN1.6495.14	P05305	EDN1	521.504	457.078	0.006
FABP6.6450.8	P51161	FABP6	351.2	1135.66	0.006
KIF22.12734.112	Q14807	KIF22	292.827	1185.51	0.006
JUND.19602.36	P17535	JUND	556.217	189.527	0.006
KAAG1.19492.5	Q9UBP8	KAAG1	4260.74	915.065	0.006
LOXL2.6504.65	Q9Y4K0	LOXL2	366.776	998.35	0.006
TRIM3.12573.80	O75382	TRIM3	1819.96	1132.4	0.006
CECR1.6077.63	Q9NZK5	CECR1	19867.3	7945.69	0.006
TCN1.19614.8	P20061	TCN1	14715.4	5597.53	0.006
FBXL5.12846.3	Q9UKA1	FBXL5	511.909	1849.66	0.006
RFXAP.12726.3	O00287	RFXAP	694.09	653.906	0.006
GRID1.13493.5	Q9ULK0	GRID1	483.121	365.008	0.006
CBR1.12381.26	P16152	CBR1	3070.92	1109.87	0.006
ARHGDIA.6454.38	P52565	ARHGDIA	823.741	634.357	0.006
RHOC.17764.108	P08134	RHOC	15869.7	6177.39	0.006
YWHAE.14157.21	P62258	YWHAE	2452.76	550.249	0.006
KEL.7070.25	P23276	KEL	321.465	70.142	0.006
RNPC3.12814.17	Q96LT9	RNPC3	480.359	1140.66	0.006
SIGLEC7.2742.68	Q9Y286	SIGLEC7	1151.63	239.489	0.006
FCRL3.4440.15	Q96P31	FCRL3	599.045	172.941	0.006
HNRNPA2B1.5351.52	P22626	HNRNPA2B1	2264.01	816.643	0.006
MAPK12.5005.4	P53778	MAPK12	665.305	723.898	0.006
REG4.11102.22	Q9BYZ8	REG4	37458.2	14068.7	0.006
NUP98.12772.8	P52948	NUP98	402.995	1148.24	0.006
FAM19A4.6511.17	Q96LR4	FAM19A4	843.983	877.671	0.006
EPHA1.3431.54	P21709	EPHA1	15600.8	5648.93	0.006
GRB7.11281.6	Q14451	GRB7	1919.82	420.244	0.006
POLE3.19170.25	Q9NRF9	POLE3	1026.31	623.068	0.006
SYTL1.12892.10	Q8IYJ3	SYTL1	555.807	890.394	0.006
CR2.15570.99	P20023	CR2	6301.24	2775.19	0.006
PSG6.6456.17	Q00889	PSG6	505.299	605.047	0.006
FUT2.9121.28	Q10981	FUT2	333.498	73.24	0.006
DNASE2B.6533.20	Q8WZ79	DNASE2B	220.931	611.883	0.006
BGN.3284.75	P21810	BGN	6393.53	1908.83	0.006
STOML1.17344.23	Q9UBI4	STOML1	1335.78	199.778	0.006
RNF128.8633.18	Q8TEB7	RNF128	1244.57	300.705	0.006
TNFRSF1A.2654.19	P19438	TNFRSF1A	20638.6	10038.1	0.006
ADAMTS13.3175.51	Q76LX8	ADAMTS13	18365.8	4441.38	0.006
FBL.13994.1	P22087	FBL	2936.11	602.192	0.006
SUB1.19236.24	P53999	SUB1	502.837	164.14	0.006
CHRDL2.6086.15	Q6WN34	CHRDL2	2958.04	1146.5	0.006
GALNT3.6593.5	Q14435	GALNT3	578.902	474.54	0.006
NCMAP.14614.41	Q5T1S8	NCMAP	7915.28	1878.32	0.006
B4GALT2.9595.11	O60909	B4GALT2	831.911	107.305	0.006
SPTAN1.5031.10	Q13813	SPTAN1	298.03	222.833	0.006
EHBP1.12813.18	Q8NDI1	EHBP1	953.826	1216.15	0.006
TNFRSF21.5404.53	O75509	TNFRSF21	5052.86	1199.44	0.006
GXYLT1.8229.1	Q4G148	GXYLT1	2118	461.093	0.006
RNASE3.15576.158	P12724	RNASE3	21072	7232.16	0.006
PLA2G2E.2447.7	Q9NZK7	PLA2G2E	238.19	144.508	0.006
SEMG1.7115.5	P04279	SEMG1	3626.06	730.001	0.006
IFNL1.4396.54	Q8IU54	IFNL1	243.493	82.512	0.006
PTPRD.9296.15	P23468	PTPRD	4581.8	1299.45	0.006
SPACA5.6494.60	Q96QH8	SPACA5	449.436	558.862	0.006
RFK.13059.33	Q969G6	RFK	944.222	240.208	0.006
RNASE1.7211.2	P07998	RNASE1	2614.07	2614.55	0.006
C17orf78.6571.75	Q8N4C9	C17orf78	601.634	674.248	0.006
TMPO.8265.225	P42167	TMPO	3994.98	1370.34	0.006
VSTM2L.6549.60	Q96N03	VSTM2L	291.191	407.349	0.006
CREBBP.13614.6	Q92793	CREBBP	3557.26	861.05	0.006
CNGA2.12872.35	Q16280	CNGA2	333.025	475.119	0.006
NLGN1.15620.4	Q8N2Q7	NLGN1	1712.5	384.314	0.006
SRL.10940.25	Q86TD4	SRL	1258.66	403.588	0.006
TPP1.17691.1	O14773	TPP1	1335.14	310.713	0.006
TPMT.11218.84	P51580	TPMT	4721.19	1092.86	0.006
CNOT1.13482.14	A5YKK6	CNOT1	5384.5	3352.64	0.006
LRRTM2.6904.14	O43300	LRRTM2	692.796	268.739	0.006
SCARF2.8956.96	Q96GP6	SCARF2	1162.9	308.877	0.006
STX1A.19553.14	Q16623	STX1A	1600.93	422.939	0.006
FGFR4.4988.49	P22455	FGFR4	1382.85	6080.61	0.006
BPIFA1.6473.55	Q9NP55	BPIFA1	793.364	474.851	0.006
ST3GAL6.6947.4	Q9Y274	ST3GAL6	7374.21	1933.29	0.006
EFNA4.2614.28	P52798	EFNA4	1375.7	420.139	0.006
SLPI.4413.3	P03973	SLPI	4239.58	1225.21	0.006
DNAJB12.8006.12	Q9NXW2	DNAJB12	2064.02	653.553	0.006
ANTXR1.10464.6	Q9H6X2	ANTXR1	1416.26	535.888	0.006
DPT.4979.34	Q07507	DPT	2631.83	1728.71	0.006
NCAM2.6507.16	O15394	NCAM2	1641.61	694.992	0.006
PDZK1.16852.10	Q5T2W1	PDZK1	1654.41	546.455	0.006
SERPINE1.2925.9	P05121	SERPINE1	7947.94	5919.59	0.006
MYOM3.13966.30	Q5VTT5	MYOM3	2474.08	615.013	0.006
WNT11.6624.94	O96014	WNT11	792.831	448.959	0.006
RNGTT.12847.27	O60942	RNGTT	826.281	1129.33	0.006
CD97.18881.7	P48960	CD97	4652.53	1264.83	0.006
DSG2.9484.75	Q14126	DSG2	2566.62	580.732	0.006
TNFRSF17.2665.26	Q02223	TNFRSF17	5092.62	1468.03	0.006
PDCD1LG2.3004.67	Q9BQ51	PDCD1LG2	3786.46	779.239	0.006
PSG5.9314.9	Q15238	PSG5	710.611	452.053	0.006
MSR1.15533.97	P21757	MSR1	11903.3	5833.42	0.006
ORC6L.12389.4	Q9Y5N6	ORC6L	1248.97	525.247	0.006
POLR2J.19199.3	P52435	POLR2J	496.704	273.944	0.006
RBP4.15633.6	P02753	RBP4	6000.93	2882.75	0.006
VWC2.15308.108	Q2TAL6	VWC2	10003.5	3305.19	0.006
GREM2.5598.3	Q9H772	GREM2	5589.42	1614.7	0.006
PRKCSH.5687.5	P14314	PRKCSH	10097.4	2000.53	0.006
IGLL1.6485.59	P15814	IGLL1	1418.58	1216.9	0.006
LTBP4.13133.73	Q8N2S1	LTBP4	17642.6	6172.08	0.006
LILRA3.6391.52	Q8N6C8	LILRA3	1817.94	896.267	0.006
WISP2.6392.7	O76076	WISP2	14357.6	4165.29	0.006
PCOLCE2.6081.52	Q9UKZ9	PCOLCE2	15503.6	3694.71	0.006
FAM177A1.8039.41	Q8N128	FAM177A1	2654.09	704.3	0.006
PLEKHA1.12459.13	Q9HB21	PLEKHA1	412.752	135.087	0.006
HAVCR2.5134.52	Q8TDQ0	HAVCR2	4613	1690.52	0.006
KLK8.2834.54	O60259	KLK8	3371.95	1104.13	0.006
ANGPTL3.10391.1	Q9Y5C1	ANGPTL3	1205.62	394.791	0.006
UNC5B.15394.79	Q8IZJ1	UNC5B	13467.7	5232.08	0.006
THBS3.8982.65	P49746	THBS3	5060.94	1616.77	0.006
GCA.12594.5	P28676	GCA	473.268	544.226	0.006
DLK2.9359.9	Q6UY11	DLK2	2271.91	1056.25	0.006
C20orf173.7046.6	Q96LM9	C20orf173	1006.07	214.188	0.006
MAN1A2.9077.10	O60476	MAN1A2	3525.52	405.975	0.006
IGF2R.16057.6	P11717	IGF2R	6815.8	1259.48	0.006
RPS3.5026.66	P23396	RPS3	543.097	645.56	0.006
LMNB1.3889.64	P20700	LMNB1	583.596	109.115	0.006
FGFBP3.11219.95	Q8TAT2	FGFBP3	1361.88	332.471	0.006
CD47.6653.58	Q08722	CD47	989.979	831.313	0.006
CHRDL1.3362.61	Q9BU40	CHRDL1	2147.93	878.503	0.006
HMG20A.12712.9	Q9NP66	HMG20A	543.715	522.736	0.006
LRP11.15472.16	Q86VZ4	LRP11	3107.12	794.846	0.006
FUT10.7156.2	Q6P4F1	FUT10	4573.67	968.854	0.006
BTK.19202.10	Q06187	BTK	105938	39046.6	0.006
DNAJC11.9783.75	Q9NVH1	DNAJC11	786.269	248.239	0.006
ADGRF5.6409.57	Q8IZF2	ADGRF5	1280.38	440.575	0.006
NCK1.5014.49	P16333	NCK1	845.676	1123.02	0.006
TXNDC5.11212.7	Q8NBS9	TXNDC5	8106.57	2846.63	0.006
KPNA1.19587.12	P52294	KPNA1	8193.57	2557.57	0.006
CKS1B.12530.14	P61024	CKS1B	3885.02	1662.27	0.006
MLF1.17820.170	P58340	MLF1	2386.67	375.423	0.006
FCAR.4987.17	P24071	FCAR	338.248	316.719	0.006
TIMP4.6462.12	Q99727	TIMP4	3565.74	1208.02	0.006
DEFA5.16785.45	Q01523	DEFA5	3577.66	1891.79	0.006
HMGB3.12775.6	O15347	HMGB3	1898.42	816.197	0.006
IGHA1.IGHA2.11089.7	P01876; P01877	IGHA1; IGHA2	6590.58	2900.83	0.006
TOX3.12717.65	O15405	TOX3	959.927	702.621	0.006
TNFSF9.2599.51	P41273	TNFSF9	306.234	355.392	0.006
A2M.3708.62	P01023	A2M	11770.8	2524.51	0.006
ARPP21.12860.7	Q9UBL0	ARPP21	409.801	335.922	0.006
RBBP9.10064.12	O75884	RBBP9	1458.79	271.331	0.006
CCL14.2900.53	Q16627	CCL14	6876.52	3595.34	0.006
MACROD1.13653.335	Q9BQ69	MACROD1	1435.99	318.195	0.006
SHH.2743.5	Q15465	SHH	577.85	213.225	0.006
CTSH.8465.52	P09668	CTSH	1197.2	493.101	0.006
ADPRHL2.17332.3	Q9NX46	ADPRHL2	18801.1	6106.58	0.006
ZHX1.12751.26	Q9UKY1	ZHX1	332.555	611.625	0.006
BIRC3.4973.18	Q13489	BIRC3	191.267	170.973	0.006
IL25.4137.57	Q9H293	IL25	310.818	105.435	0.006
YBX2.6372.7	Q9Y2T7	YBX2	18400.4	6296.49	0.006
HSPB6.19127.1	O14558	HSPB6	17458.6	8428.26	0.006
SELM.15336.7	Q8WWX9	SELM	18659.5	8182.07	0.006
RPRD1A.13515.8	Q96P16	RPRD1A	635.913	177.71	0.006
GPR26.13540.1	Q8NDV2	GPR26	2140.5	970.592	0.006
IL1A.4851.25	P01583	IL1A	795.704	2488.4	0.006
IL16.2774.10	Q14005	IL16	25930	7818.08	0.006
PZP.6580.29	P20742	PZP	10765	13525.1	0.006
FGB.18890.227	P02675	FGB	2238.76	460.399	0.006
MAP2K2.3628.3	P36507	MAP2K2	5941.9	2356.59	0.006
COMT.18382.109	P21964	COMT	984.617	183.208	0.006
NPPA.5443.62	P01160	NPPA	1484.2	559.158	0.006
MGAT4B.7141.21	Q9UQ53	MGAT4B	3119.51	780.192	0.006
BOC.4328.2	Q9BWV1	BOC	2354.01	812.092	0.006
ARPP19.4963.19	P56211	ARPP19	830.934	601.055	0.006
EFNA2.14124.6	O43921	EFNA2	4728.65	1515.54	0.006
GDF15.4374.45	Q99988	GDF15	46953.8	27828.5	0.006
DAPP1.11615.16	Q9UN19	DAPP1	58153.8	23995.7	0.006
LGALS3BP.5000.52	Q08380	LGALS3BP	10355	3909	0.006
HGS.13644.30	O14964	HGS	11087.8	6357.23	0.006
IGFALS.6605.17	P35858	IGFALS	25006.6	6542.48	0.006
CELA2A.7140.1	P08217	CELA2A	2980.29	1231.36	0.006
CHST1.7803.4	O43916	CHST1	938.679	345.274	0.006
EPHA2.4834.61	P29317	EPHA2	1885.82	783.691	0.006
NPTN.7194.36	Q9Y639	NPTN	4929.97	1447.04	0.006
CD5L.3293.2	O43866	CD5L	9678.98	4771.98	0.006
PRNP.6545.58	P04156	PRNP	1137.17	764.766	0.006
POSTN.3457.57	Q15063	POSTN	4786.51	1777.42	0.006
ADAM11.6586.19	O75078	ADAM11	7007.8	8125.09	0.006
LINGO1.6620.82	Q96FE5	LINGO1	6367.37	2909.44	0.006
NXPH3.6054.6	O95157	NXPH3	2394.01	479.411	0.006
CFH.4159.130	P08603	CFH	106482	8480.34	0.006
GRAP.12820.1	Q13588	GRAP	2523.93	1827.21	0.006
CFI.2567.5	P05156	CFI	52420.4	4736.09	0.006
TOM1L1.13652.2	O75674	TOM1L1	1122.62	251.982	0.006
KIAA1467.7892.132	A2RU67	KIAA1467	941.332	1429.14	0.006
ASPN.6451.64	Q9BXN1	ASPN	8644.04	1717.49	0.006
ROR2.7861.9	Q01974	ROR2	4041.29	1915.42	0.006
COL3A1.18880.81	P02461	COL3A1	9564.62	2680.84	0.006
ENPP5.6556.5	Q9UJA9	ENPP5	1247.84	502.504	0.006
TMEM234.8107.12	Q8WY98	TMEM234	226.131	210.725	0.006
NPDC1.10424.31	Q9NQX5	NPDC1	615.578	199.281	0.006
CCL16.4913.78	O15467	CCL16	23084.6	7616.38	0.006
KREMEN1.17331.138	Q96MU8	KREMEN1	2109.25	343.022	0.006
IL1B.3037.62	P01584	IL1B	1255.13	351.578	0.006
GPCPD1.12786.61	Q9NPB8	GPCPD1	1002.96	1070.71	0.006
AURKB.3346.72	Q96GD4	AURKB	1214.75	245.482	0.006
DPY30.13943.38	Q9C005	DPY30	8851.12	2595.78	0.006
SAYSD1.6594.64	Q9NPB0	SAYSD1	453.958	275.957	0.006
CCNA2.15574.37	P20248	CCNA2	634.87	75.955	0.006
GALNT16.8923.94	Q8N428	GALNT16	2992.63	943.37	0.006
CRYGD.12366.16	P07320	CRYGD	275.477	78.128	0.006
INA.11436.6	Q16352	INA	632.529	185.527	0.006
RBM17.17391.10	Q96I25	RBM17	1283.4	793.755	0.006
VPS29.14318.1	Q9UBQ0	VPS29	6315.26	4072.07	0.006
SYT11.7089.42	Q9BT88	SYT11	421.997	82.937	0.006
ARHGAP30.12807.89	Q7Z6I6	ARHGAP30	1052.57	294.149	0.006
TLL1.6383.90	O43897	TLL1	11194.3	2356.23	0.006
CDH11.7763.25	P55287	CDH11	789.139	356.192	0.006
TIMD4.15449.33	Q96H15	TIMD4	516.315	203.957	0.006
C6.4127.75	P13671	C6	47324.2	6001.43	0.006
STMN3.8019.73	Q9NZ72	STMN3	652.158	320.851	0.006
CPNE1.5346.24	Q99829	CPNE1	64265.1	28819.4	0.006
HTRA1.15594.47	Q92743	HTRA1	16129.1	4102.49	0.006
OMG.16908.5	P23515	OMG	4503.58	1930.72	0.006
PLCG1.4563.61	P19174	PLCG1	1144.19	210.064	0.006
RAB26.6997.32	Q9ULW5	RAB26	2200.15	641.126	0.006
SPEF1.12876.39	Q9Y4P9	SPEF1	149.984	180.73	0.006
ECEL1.7076.17	O95672	ECEL1	493.523	452.859	0.006
SMOC2.15635.4	Q9H3U7	SMOC2	1236.55	353.721	0.006
APCDD1.6599.5	Q8J025	APCDD1	703.551	1215.77	0.006
TEX29.10557.6	Q8N6K0	TEX29	1342.29	335.4	0.006
C11orf73.8686.342	Q53FT3	C11orf73	759.72	206.966	0.006
MRAP2.10889.2	Q96G30	MRAP2	2235.89	7263.2	0.006
UBE2K.17380.2	P61086	UBE2K	67045.1	22132.6	0.006
SPN.12873.11	P16150	SPN	714.543	917.685	0.006
SCARA3.11292.13	Q6AZY7	SCARA3	883.08	149.517	0.006
CADM2.16907.3	Q8N3J6	CADM2	1257.67	450.389	0.006
AK2.11368.32	P54819	AK2	88734.2	32459.4	0.006
DCLK1.17156.72	O15075	DCLK1	3455.07	1213.17	0.006
AK4.17432.25	P27144	AK4	1917.45	402.146	0.006
TRIB2.12363.70	Q92519	TRIB2	1056.51	289.995	0.006
LECT2.16763.11	O14960	LECT2	11436	3357.04	0.006
JTB.9038.12	O76095	JTB	1696.16	351.015	0.006
FAM162A.6531.29	Q96A26	FAM162A	522.502	479.815	0.006
NDUFB11.7747.47	Q9NX14	NDUFB11	1784.43	409.272	0.006
NOTUM.8252.2	Q6P988	NOTUM	1926.86	950.825	0.006
CFHR1.15468.14	Q03591	CFHR1	38637.1	7687.77	0.006
IFNGR2.8818.13	P38484	IFNGR2	169.877	129.787	0.006
RETN.3046.31	Q9HD89	RETN	31835.5	12357.5	0.006
LIFR.5837.49	P42702	LIFR	2364.73	490.172	0.006
GH1.8462.18	P01241	GH1	367.273	172.024	0.006
GLUL.19238.12	P15104	GLUL	5699.35	1707.73	0.006
RGS3.12827.37	P49796	RGS3	564.739	453.656	0.006
C19orf80.7183.102	Q6UXH0	C19orf80	647.96	515.976	0.006
CAPG.4968.50	P40121	CAPG	1488.32	1057.25	0.006
PTPN4.14254.27	P29074	PTPN4	1865.87	371.027	0.006
TMEM132A.7871.16	Q24JP5	TMEM132A	2129.68	564.31	0.006
CA3.3799.11	P07451	CA3	2798.66	2177.26	0.006
IL18R1.14079.14	Q13478	IL18R1	6892.43	2451.01	0.006
CNTFR.14101.2	P26992	CNTFR	689.103	152.371	0.006
TYMS.5035.7	P04818	TYMS	371.88	464.364	0.006
IGJ.15306.20	P01591	IGJ	468.152	210.19	0.006
NTN1.6649.51	O95631	NTN1	568.019	356.75	0.006
KCNF1.12834.3	Q9H3M0	KCNF1	1169.02	748.813	0.006
WFDC2.11388.75	Q14508	WFDC2	7343.8	3446.53	0.006
F7.3184.25	P08709	F7	35908.7	17750.7	0.006
ROBO1.5740.17	Q9Y6N7	ROBO1	5433.43	1278.76	0.006
SPON2.8099.42	Q9BUD6	SPON2	12556.5	4793.48	0.006
UGT1A8.8899.75	Q9HAW9	UGT1A8	399.856	140.958	0.006
AIMP1.2714.78	Q12904	AIMP1	3667.76	944.331	0.006
TNFSF15.2968.61	O95150	TNFSF15	869.052	216.903	0.006
PSMD11.13572.43	O00231	PSMD11	8196.26	4502.05	0.006
HYAL1.8309.12	Q12794	HYAL1	5212.75	1101.59	0.006
ITIH2.9326.33	P19823	ITIH2	77690.1	10518.4	0.006
CLEC7A.3603.60	Q9BXN2	CLEC7A	856.006	189.57	0.006
PRSS1.3049.61	P07477	PRSS1	7858.7	3277.22	0.006
APOA1.2750.3	P02647	APOA1	13269.4	3220.12	0.006
LILRB1.5090.49	Q8NHL6	LILRB1	1829.96	485.843	0.006
EIF5A2.11355.10	Q9GZV4	EIF5A2	4957.47	3218.97	0.006
CCL23.3028.36	P55773	CCL23	41351.7	13064.3	0.006
CGREF1.6257.56	Q99674	CGREF1	4937.93	1068.91	0.005
IL36A.14150.7	Q9UHA7	IL36A	2670.33	1503.69	0.005
IFI16.13940.19	Q16666	IFI16	2383.56	1207.93	0.005
BDH2.17329.2	Q9BUT1	BDH2	464.777	434.407	0.005
ROR1.2590.69	Q01973	ROR1	16592.1	5669.84	0.005
OAF.6414.8	Q86UD1	OAF	9731.87	1672.55	0.005
PROL1.6530.63	Q99935	PROL1	267.318	495.841	0.005
RDH16.12881.17	O75452	RDH16	3661.39	1692.1	0.005
NID1.3213.65	P14543	NID1	1510.85	375.604	0.005
KLKB1.4152.58	P03952	KLKB1	45101.4	6792.61	0.005
QSOX2.8397.147	Q6ZRP7	QSOX2	1748.98	503.124	0.005
KDR.3651.50	P35968	KDR	5167.81	1073.13	0.005
SLAMF1.7953.20	Q13291	SLAMF1	1882.98	819.144	0.005
CS.18309.18	O75390	CS	131092	52529.5	0.005
DNMT3L.19142.39	Q9UJW3	DNMT3L	555.312	1421.41	0.005
ACPL2.6079.59	Q8TE99	ACPL2	2425.56	1002.05	0.005
CAMK2A.3350.53	Q9UQM7	CAMK2A	1014.85	448.48	0.005
RAPGEF5.9059.14	Q92565	RAPGEF5	1689.29	592.814	0.005
CTSS.3181.50	P25774	CTSS	17599.1	4229.03	0.005
PYDC1.12835.101	Q8WXC3	PYDC1	434.822	1549.72	0.005
CTSZ.4971.1	Q9UBR2	CTSZ	2034.66	606.576	0.005
TRA2B.12373.73	P62995	TRA2B	2718.86	1156.74	0.005
ALDH6A1.19136.22	Q02252	ALDH6A1	11782.6	7568.41	0.005
CREB3L1.11198.37	Q96BA8	CREB3L1	838.801	286.595	0.005
DEFB129.8347.222	Q9H1M3	DEFB129	232.718	73.486	0.005
COL4A3BP.13950.9	Q9Y5P4	COL4A3BP	6045.69	3261.77	0.005
CHST15.4469.78	Q7LFX5	CHST15	4508.79	815.534	0.005
CAV3.8690.25	P56539	CAV3	373.346	110.947	0.005
AIDA.17347.80	Q96BJ3	AIDA	55518.6	17659.2	0.005
SDCBP2.19261.12	Q9H190	SDCBP2	399.643	102.05	0.005
BCL2A1.3413.50	Q16548	BCL2A1	1071.77	181.856	0.005
CCL25.2705.5	O15444	CCL25	1995.14	1169.85	0.005
PDE7A.5178.5	Q13946	PDE7A	331.186	96.647	0.005
WARS.9870.17	P23381	WARS	8486.58	2743.85	0.005
PCOLCE.11237.49	Q15113	PCOLCE	2828.19	925.997	0.005
SERPINA1.3580.25	P01009	SERPINA1	40361.1	12686.8	0.005
ANKRD54.18404.22	Q6NXT1	ANKRD54	1779.78	1802.3	0.005
SKP1.3902.21	P63208	SKP1	1307.89	257.596	0.005
NRCAM.5109.24	Q92823	NRCAM	428.789	97.614	0.005
PRDX5.5017.19	P30044	PRDX5	319.769	205.681	0.005
PLA2G10.2949.6	O15496	PLA2G10	840.078	151.794	0.005
BAG5.12743.18	Q9UL15	BAG5	464.498	492.122	0.005
PTPN1.3005.5	P18031	PTPN1	2447.97	1397.53	0.005
RB1.5024.67	P06400	RB1	1934.12	1222.66	0.005
MMP14.5002.76	P50281	MMP14	657.035	1278.66	0.005
PLXNA1.9005.16	Q9UIW2	PLXNA1	8076	2170.25	0.005
PDCD5.12517.52	O14737	PDCD5	27152.8	7590.09	0.005
ASGR1.5452.71	P07306	ASGR1	2666.44	939.763	0.005
ACLY.12700.9	P53396	ACLY	831.623	196.526	0.005
GKN2.6416.8	Q86XP6	GKN2	91.731	57.922	0.005
CXCL14.5730.60	O95715	CXCL14	966.586	314.308	0.005
CLEC11A.4500.50	Q9Y240	CLEC11A	3398.58	1194.66	0.005
TFF1.9185.15	P04155	TFF1	2024.67	1165.16	0.005
FGF17.3494.71	O60258	FGF17	196.495	61.322	0.005
RPL12.19183.164	P30050	RPL12	21109.5	7166.84	0.005
CARD17.18267.74	Q5XLA6	CARD17	542.383	118.823	0.005
CELA1.6107.3	Q9UNI1	CELA1	36905.2	13187.4	0.005
IL1R1.2991.9	P14778	IL1R1	5597.1	1886.8	0.005
FCRL1.5728.60	Q96LA6	FCRL1	3664.93	2137.89	0.005
EDF1.12415.122	O60869	EDF1	2331.51	476.713	0.005
EXTL2.6528.95	Q9UBQ6	EXTL2	1117.04	821.783	0.005
TPM1.5033.27	P09493	TPM1	1167.16	2170.74	0.005
GLP1R.13085.18	P43220	GLP1R	603.008	108.82	0.005
REG3A.15304.1	Q06141	REG3A	17721.8	13331.5	0.005
SPINK9.8042.88	Q5DT21	SPINK9	583.954	245.721	0.005
CLU.4542.24	P10909	CLU	17547.5	1883.01	0.005
KDSR.19483.16	Q06136	KDSR	1807.28	489.78	0.005
B4GALT6.10832.24	Q9UBX8	B4GALT6	1189.67	335.765	0.005
PON1.4261.55	P27169	PON1	315.021	48.477	0.005
PPIF.5248.68	P30405	PPIF	66506.8	26290.6	0.005
LDOC1.8378.3	O95751	LDOC1	965.562	951.532	0.005
H1FX.12709.63	Q92522	H1FX	1516.6	1271.14	0.005
CDNF.4962.52	Q49AH0	CDNF	2459.25	1685.58	0.005
RAB21.17514.48	Q9UL25	RAB21	69526.9	25083.6	0.005
NPPB.7655.11	P16860	NPPB	18972.3	15578.5	0.005
CCL28.2890.59	Q9NRJ3	CCL28	6721.48	2890.55	0.005
C10orf105.11220.53	Q8TEF2	C10orf105	298.409	101.605	0.005
DNAJC27.12799.65	Q9NZQ0	DNAJC27	567.463	876.581	0.005
SURF1.8009.121	Q15526	SURF1	6716.88	2449.57	0.005
KLK10.6227.1	O43240	KLK10	2602.12	962.631	0.005
NISCH.12738.43	Q9Y2I1	NISCH	2787.89	1454.92	0.005
EBI3.10851.77	Q14213	EBI3	23155	10236.1	0.005
RPS27A.2846.24	P62979	RPS27A	5271.56	2561.97	0.005
SDHAF2.6420.4	Q9NX18	SDHAF2	160.868	36.564	0.005
SPINK7.10974.20	P58062	SPINK7	1695.68	725.874	0.005
C1orf226.7989.5	A1L170	C1orf226	7890.83	8968.89	0.005
PTX3.6447.73	P26022	PTX3	602.136	398.604	0.005
LRRC15.6557.50	Q8TF66	LRRC15	1321.78	582.575	0.005
LRFN1.7910.41	Q9P244	LRFN1	2045.09	497.777	0.005
CLEC4D.7752.31	Q8WXI8	CLEC4D	1645.61	306.804	0.005
ADPGK.6221.1	Q9BRR6	ADPGK	1706.45	315.202	0.005
ICAM2.5486.73	P13598	ICAM2	1350.97	258.875	0.005
RGMA.5483.1	Q96B86	RGMA	9563.12	1608.72	0.005
DDIT3.19119.10	P35638	DDIT3	370.009	1235.15	0.005
LCN8.5643.2	Q6JVE9	LCN8	1323.24	9292.22	0.005
DLL4.3305.6	Q9NR61	DLL4	865.156	194.225	0.005
CHGA.8476.11	P10645	CHGA	45776.5	12718.5	0.005
CNDP1.5456.59	Q96KN2	CNDP1	7338.74	2516.6	0.005
ACADS.17393.13	P16219	ACADS	2160.39	474.222	0.005
TNFSF18.2708.54	Q9UNG2	TNFSF18	1256.7	155.042	0.005
DERL1.13393.46	Q9BUN8	DERL1	3822.08	2715	0.005
IL15RA.14054.17	Q13261	IL15RA	13730.8	6643.68	0.005
LRP10.16610.13	Q7Z4F1	LRP10	6217.66	1666.35	0.005
RAP2A.9885.41	P10114	RAP2A	1572.06	4805.99	0.005
WDR5.17760.128	P61964	WDR5	1824.08	378.244	0.005
PYY.3727.35	P10082	PYY	1170.03	550.027	0.005
PI3.4982.54	P19957	PI3	8973.67	4657.48	0.005
ATP1B1.13392.13	P05026	ATP1B1	2753.5	764.097	0.005
HPRT1.19290.5	P00492	HPRT1	2983.75	1322.3	0.005
MAP4K3.8978.30	Q8IVH8	MAP4K3	371.477	65.441	0.005
THBS4.3340.53	P35443	THBS4	25771.3	6269.26	0.005
PI15.5745.64	O43692	PI15	2276.12	650.797	0.005
HSPA1L.12041.33	P34931	HSPA1L	891.585	241.921	0.005
MYL3.18376.19	P08590	MYL3	1514.62	1508.89	0.005
AES.18396.10	Q08117	AES	692.085	152.027	0.005
HIST1H1C.2987.37	P16403	HIST1H1C	620.547	381.621	0.005
TREM1.9266.1	Q9NP99	TREM1	2511.2	1079.72	0.005
ITIH1.7955.195	P19827	ITIH1	37374.8	5374.35	0.005
SULT1B1.12671.35	O43704	SULT1B1	866.381	230.453	0.005
SUMO2.19555.1	P61956	SUMO2	4852.52	1687.46	0.005
NELL2.6022.57	Q99435	NELL2	1005.39	210.452	0.005
CFAP45.6553.68	Q9UL16	CFAP45	415.009	266.376	0.005
SCG3.7957.2	Q8WXD2	SCG3	4709.92	1316.19	0.005
MIA.2687.2	Q16674	MIA	2632.68	664.12	0.005
RCAN1.13465.5	P53805	RCAN1	989.408	523.051	0.005
MAPRE2.16856.79	Q15555	MAPRE2	4712.6	3733.06	0.005
VWA1.6385.63	Q6PCB0	VWA1	571.416	120.736	0.005
PDCD6.19488.1	O75340	PDCD6	2069.61	446.333	0.005
CPZ.6493.9	Q66K79	CPZ	671.462	842.848	0.005
CANT1.6480.1	Q8WVQ1	CANT1	673.867	580.835	0.005
LCMT1.4237.70	Q9UIC8	LCMT1	3063.42	1526.14	0.005
GP1BA.4990.87	P07359	GP1BA	1813.03	464.672	0.005
HINT1.5900.11	P49773	HINT1	1556.55	500.697	0.005
H6PD.7161.25	O95479	H6PD	5530.53	2102	0.005
TBCB.17686.27	Q99426	TBCB	91281.1	34005.4	0.005
LY86.3623.84	O95711	LY86	4285.37	932.2	0.005
CD72.7009.8	P21854	CD72	977.161	244.838	0.005
MUTED.19116.1	Q8TDH9	MUTED	652.731	352.911	0.005
RNASE6.5646.20	Q93091	RNASE6	4514.58	6093.76	0.005
HEXB.15470.11	P07686	HEXB	1015.14	385.429	0.005
STC1.4930.21	P52823	STC1	2235.58	622.207	0.005
CPB2.3518.54	Q96IY4	CPB2	18022.3	2508.71	0.005
SIGLEC5.9275.2	O15389	SIGLEC5	9709.46	4774.26	0.005
ITSN1.14070.56	Q15811	ITSN1	1480.79	514.611	0.005
MDGA2.19372.7	Q7Z553	MDGA2	2124.95	805.1	0.005
FUT5.4549.78	Q11128	FUT5	5362.14	2302.84	0.005
PTP4A3.19231.22	O75365	PTP4A3	1160.59	609.639	0.005
PRG2.7258.5	P13727	PRG2	288.527	185.871	0.005
MTAP.9910.9	Q13126	MTAP	1270.97	242.437	0.005
RLN2.6621.10	P04090	RLN2	2265.08	1730.61	0.005
CPN2.6415.90	P22792	CPN2	19931.3	4114.72	0.005
PLA2R1.10916.44	Q13018	PLA2R1	5705.05	2045.46	0.005
SNRPB2.17364.8	P08579	SNRPB2	394.956	458.973	0.005
PSMA3.18926.7	P25788	PSMA3	379.203	135.444	0.005
EIF4A3.4997.19	P38919	EIF4A3	565.484	1385.79	0.005
CHAD.13460.4	O15335	CHAD	8118.46	3430.09	0.005
GPC5.4991.12	P78333	GPC5	851.55	578.255	0.005
THBS2.14111.15	P35442	THBS2	473.869	238.609	0.005
MSMP.8080.24	Q1L6U9	MSMP	1350.27	598.537	0.005
KLC1.12656.1	Q07866	KLC1	7696.6	5029.72	0.005
NDC80.12730.3	O14777	NDC80	4927.52	1125.31	0.005
RS1.6497.10	O15537	RS1	962.159	1212.69	0.005
PSD2.9118.7	Q9BQI7	PSD2	2996.62	1479.33	0.005
SCARA5.10419.1	Q6ZMJ2	SCARA5	6678.05	3168.87	0.005
AGRP.2813.11	O00253	AGRP	1317.96	448.841	0.005
NELL1.6544.33	Q92832	NELL1	4089.33	2347.11	0.005
ABHD14A.5715.4	Q9BUJ0	ABHD14A	7804.98	2307.84	0.005
LRRC32.7551.33	Q14392	LRRC32	3006.24	851.819	0.005
HNRNPD.18348.89	Q14103	HNRNPD	4684.13	1488.43	0.005
GCK.12960.9	P35557	GCK	3538.02	717.318	0.005
ENAH.9757.29	Q8N8S7	ENAH	32650.9	14582.1	0.005
TLN2.14082.56	Q9Y4G6	TLN2	3769.7	1680.26	0.005
TNFRSF19.5131.15	Q9NS68	TNFRSF19	1051.04	540.351	0.005
TIE1.2844.53	P35590	TIE1	6561.25	1477.73	0.005
NUDT3.12796.44	O95989	NUDT3	513.224	315.343	0.005
CSNK1G2.12653.13	P78368	CSNK1G2	970.928	548.945	0.005
KIF23.5228.25	Q02241	KIF23	737.887	366.099	0.005
TREM2.16300.4	Q9NZC2	TREM2	22309.4	11136.5	0.005
EDC4.13066.42	Q6P2E9	EDC4	3423.76	943.818	0.005
CASQ1.11263.57	P31415	CASQ1	6552.75	832.332	0.005
WFDC5.6969.14	Q8TCV5	WFDC5	348.798	52.061	0.005
PEF1.19272.9	Q9UBV8	PEF1	6818.31	1314.58	0.005
SCUBE1.8989.40	Q8IWY4	SCUBE1	3859.16	2546.06	0.005
ANXA11.17513.11	P50995	ANXA11	68298	26200	0.005
TFF3.4721.54	Q07654	TFF3	9056.51	6888.57	0.005
ALPL.16926.44	P05186	ALPL	1469.48	304.856	0.005
SCGB2A1.5001.6	O75556	SCGB2A1	7670.02	2245.77	0.005
F8.13499.30	P00451	F8	15414.6	4285.41	0.005
INHBB.13676.46	P09529	INHBB	17571	7110.49	0.005
CD248.15491.20	Q9HCU0	CD248	10523.5	2661.27	0.005
RABEPK.13599.15	Q7Z6M1	RABEPK	1128.49	201.568	0.005
IARS.12815.9	P41252	IARS	362.623	588.924	0.005
SOD2.5008.51	P04179	SOD2	24266.7	6126.43	0.005
APBB2.12761.12	Q92870	APBB2	1220.3	1803	0.005
FLT1.16315.105	P17948	FLT1	545.096	147.122	0.005
GAS1.5463.22	P54826	GAS1	10974.2	4039.99	0.005
TPST2.8024.64	O60704	TPST2	1148.76	218.208	0.005
CD70.5807.77	P32970	CD70	435.014	237.934	0.005
TNMD.6578.29	Q9H2S6	TNMD	1518.97	1908.62	0.005
CXCL12.3516.60	P48061	CXCL12	36513.8	7461.08	0.005
CFHR4.6471.53	Q92496	CFHR4	25103.2	18901.5	0.005
SLAMF6.5128.53	Q96DU3	SLAMF6	339.594	112.512	0.005
VTI1A.7952.2	Q96AJ9	VTI1A	630.549	442.931	0.005
FKBP3.18383.9	Q00688	FKBP3	117858	43087.1	0.005
PSTPIP1.19168.71	O43586	PSTPIP1	1000.56	882.609	0.005
ASPH.6998.106	Q12797	ASPH	2601.01	428.826	0.005
FLT3.3437.80	P36888	FLT3	2761.62	862.663	0.005
COPS7B.12384.92	Q9H9Q2	COPS7B	2520.68	2266.59	0.005
TST.12663.1	Q16762	TST	1473.03	676.427	0.005
TEAD3.12854.3	Q99594	TEAD3	600.713	814.308	0.005
CGA.14056.4	P01215	CGA	958.113	187.876	0.005
IL21R.9366.54	Q9HBE5	IL21R	1291.33	209.193	0.005
LILRB2.5091.28	Q8N423	LILRB2	6962.16	1575.83	0.005
C4BPA.9449.150	P04003	C4BPA	7155.46	1706.29	0.005
TWF1.12871.10	Q12792	TWF1	3192.18	1548.36	0.005
CCDC101.12788.6	Q96ES7	CCDC101	296.4	518.844	0.005
RPP30.17511.10	P78346	RPP30	855.494	239.183	0.005
NRSN1.11654.77	Q8IZ57	NRSN1	550.159	280.93	0.005
MRAS.18297.8	O14807	MRAS	824.094	122.501	0.005
PSMB3.18339.207	P49720	PSMB3	1947.6	417.593	0.005
FMR1.7713.102	Q06787	FMR1	2858.07	1500.85	0.005
UCHL1.5019.16	P09936	UCHL1	1473.45	1072.17	0.005
TMOD1.12595.11	P28289	TMOD1	1744.79	2344.03	0.005
IL5RA.13686.2	Q01344	IL5RA	1484.25	883.095	0.005
B3GNT8.9297.12	Q7Z7M8	B3GNT8	2221.52	549.245	0.005
F9.4876.32	P00740	F9	9823.74	3754.71	0.005
MMRN2.9723.105	Q9H8L6	MMRN2	817.068	280.364	0.005
ADH1B.9834.62	P00325	ADH1B	474.996	227.577	0.005
OPCML.15622.13	Q14982	OPCML	2389.52	765.359	0.005
CASS4.12855.16	Q9NQ75	CASS4	1993.96	1081.93	0.005
STAMBP.19187.21	O95630	STAMBP	3134.28	2155.32	0.005
FCGR1A.3312.64	P12314	FCGR1A	315.657	88.779	0.005
MYO6.9894.13	Q9UM54	MYO6	2591.93	1884.48	0.005
SUFU.17468.1	Q9UMX1	SUFU	1147.02	191.868	0.005
OBP2A.6526.77	Q9NY56	OBP2A	611.165	291.522	0.005
CLPSL2.7767.1	Q6UWE3	CLPSL2	1150.05	215.618	0.005
ZNF774.12760.34	Q6NX45	ZNF774	501.188	538.323	0.005
TCEAL8.19109.32	Q8IYN2	TCEAL8	350.617	222.81	0.005
ECM1.3366.51	Q16610	ECM1	29164.9	4739.16	0.005
DHX9.10527.22	Q08211	DHX9	290.108	58.946	0.005
PRPS2.18329.4	P11908	PRPS2	1991.31	919.724	0.005
KLK11.2831.29	Q9UBX7	KLK11	1441.61	468.426	0.005
CPLX2.15321.8	Q6PUV4	CPLX2	1235.54	769.172	0.005
CAPNS1.18299.13	P04632	CAPNS1	17898	10118.6	0.005
RAB11A.17744.31	P62491	RAB11A	36794.3	13902.3	0.005
CD59.11514.196	P13987	CD59	7498.85	2613.99	0.005
TMPRSS15.3189.61	P98073	TMPRSS15	398.082	86.087	0.005
CCL22.3508.78	O00626	CCL22	20903.1	6551.43	0.005
FRZB.13740.51	Q92765	FRZB	2409.89	601.829	0.005
LYN.3381.24	P07948	LYN	76251.6	32807.5	0.005
MAGOHB.16875.13	Q96A72	MAGOHB	990.474	320.836	0.005
ANG.4874.3	P03950	ANG	5639.14	1274.67	0.005
CLIC1.5013.2	O00299	CLIC1	39889.5	14113.7	0.005
HSPB1.11103.24	P04792	HSPB1	5706.85	3120.34	0.005
ARL15.18411.83	Q9NXU5	ARL15	1016.9	394.74	0.005
CMA1.3423.59	P23946	CMA1	1106.06	164.286	0.005
SEMA5A.13132.14	Q13591	SEMA5A	4966.16	1658.5	0.005
MXRA8.10521.10	Q9BRK3	MXRA8	487.343	147.38	0.005
LCAT.15413.3	P04180	LCAT	564.961	529.817	0.005
CCL11.5301.7	P51671	CCL11	11903.6	4202.75	0.005
PIGR.3216.2	P01833	PIGR	3767.69	2389.7	0.005
COL1A1.11140.56	P02452	COL1A1	1377.82	478.99	0.005
HERC4.7860.9	Q5GLZ8	HERC4	2062.66	305.112	0.005
RGS10.11634.32	O43665	RGS10	86384.8	34138.3	0.005
CRIM1.15492.1	Q9NZV1	CRIM1	242.311	50.55	0.005
FCRL4.8973.23	Q96PJ5	FCRL4	711.661	471.839	0.005
GRAMD1C.8336.267	Q8IYS0	GRAMD1C	1003.83	339.873	0.005
EMC4.13516.46	Q5J8M3	EMC4	553.137	97.926	0.005
F2.5316.54	P00734	F2	102610	19893.9	0.005
IL26.16760.2	Q9NPH9	IL26	5393.97	2144.06	0.005
TFPI.3336.50	P10646	TFPI	28636.2	7406.11	0.005
SCIMP.10510.62	Q6UWF3	SCIMP	153.672	88.141	0.005
NETO1.15298.199	Q8TDF5	NETO1	280.859	118.993	0.005
F10.3077.66	P00742	F10	1016.28	565.886	0.005
CPOX.18241.18	P36551	CPOX	2056.48	783.3	0.005
PLXNB2.9216.100	O15031	PLXNB2	4728.41	905.312	0.005
BPTF.12482.5	Q12830	BPTF	1252.23	336.23	0.005
PRSS57.8351.17	Q6UWY2	PRSS57	2019.22	623.833	0.005
IL27RA.5132.71	Q6UWB1	IL27RA	10541.9	3714.51	0.005
SMIM10.9379.248	Q96HG1	SMIM10	791.73	387.442	0.005
GPR56.18893.26	Q9Y653	GPR56	1977.11	757.386	0.005
SPSB1.13942.140	Q96BD6	SPSB1	522.168	75.711	0.005
PPCDC.13996.16	Q96CD2	PPCDC	807.814	215.109	0.005
SMPD1.10818.36	P17405	SMPD1	1344.77	474.98	0.005
ADAMTSL1.16890.37	Q8N6G6	ADAMTSL1	10716.2	3525.32	0.005
CST8.10572.65	O60676	CST8	11771.5	3533.1	0.005
ITIH5.8233.2	Q86UX2	ITIH5	4810.27	1378.33	0.005
SHMT1.12334.25	P34896	SHMT1	2746.73	2110.75	0.005
ARHGEF2.12848.9	Q92974	ARHGEF2	889.42	1038.44	0.005
PRKACA.3466.8	P17612	PRKACA	24801.6	11336.4	0.005
IGFBP5.19581.15	P24593	IGFBP5	4720.66	1525.86	0.005
STIM1.8916.32	Q13586	STIM1	17968.9	9948.97	0.005
LRIT3.11534.6	Q3SXY7	LRIT3	376.798	161.998	0.005
USB1.11328.9	Q9BQ65	USB1	198.15	23.345	0.005
ASCC1.10647.18	Q8N9N2	ASCC1	1459.13	351.019	0.005
NIT2.17808.37	Q9NQR4	NIT2	4950.62	2892.53	0.005
CXCL16.2436.49	Q9H2A7	CXCL16	6194.83	1297.05	0.005
PFKM.17384.110	P08237	PFKM	7083.26	5037.18	0.005
SYF2.19438.68	O95926	SYF2	3718.05	1601.36	0.005
CLEC4M.3030.3	Q9H2X3	CLEC4M	2572.36	395.99	0.005
GPNMB.8289.8	Q14956	GPNMB	986.436	233.919	0.005
JAG1.5092.51	P78504	JAG1	1404.9	351.486	0.005
DEFB103A.5679.16	P81534	DEFB103A	281.869	134.615	0.005
CA2.4970.55	P00918	CA2	228.542	181.434	0.005
FAF2.9738.7	Q96CS3	FAF2	17523.6	9951.6	0.005
COTL1.4905.63	Q14019	COTL1	1099.51	226.65	0.005
FST.4132.27	P19883	FST	886.063	141.851	0.005
ANGPTL4.3796.79	Q9BY76	ANGPTL4	3221.87	1220.1	0.005
SNX17.12845.18	Q15036	SNX17	5975.38	2264.95	0.005
IGSF9B.9060.27	Q9UPX0	IGSF9B	982.9	533.789	0.005
PRDM4.12779.30	Q9UKN5	PRDM4	6716.58	3098.97	0.005
VRK1.12553.5	Q99986	VRK1	628.959	154.316	0.005
SEC61G.8872.1	P60059	SEC61G	276.937	49.071	0.005
ARHGEF25.13519.112	Q86VW2	ARHGEF25	635.086	643.369	0.005
LRP8.3323.37	Q14114	LRP8	1846.21	486.919	0.005
MYL7.19296.51	Q01449	MYL7	5211.54	1204.97	0.005
FADD.16593.3	Q13158	FADD	4715.8	931.683	0.005
ASIP.5676.54	P42127	ASIP	350.627	202.317	0.005
CCL15.18289.16	Q16663	CCL15	21887.9	7709.88	0.005
NAGLU.15509.2	P54802	NAGLU	7416.87	2965.49	0.005
LY75.16620.26	O60449	LY75	5072.29	1668.58	0.005
PCDHA4.7157.22	Q9UN74	PCDHA4	3031.3	1429.09	0.005
EIF1AY.19224.5	O14602	EIF1AY	81821.5	28484.5	0.005
RPS6KA1.12329.21	Q15418	RPS6KA1	255.991	84	0.005
TINAGL1.11192.168	Q9GZM7	TINAGL1	3586	896.383	0.005
GSKIP.12849.25	Q9P0R6	GSKIP	514.089	1074.09	0.005
KRT5.11177.16	P13647	KRT5	2199.01	885.742	0.005
LARGE.7935.26	O95461	LARGE	1440.67	459.456	0.005
AIF1L.18871.24	Q9BQI0	AIF1L	2569.23	758.379	0.005
CUL3.10045.47	Q13618	CUL3	1130.89	353.244	0.005
CLEC4G.10781.19	Q6UXB4	CLEC4G	6087.9	1352.83	0.005
MATN4.7083.74	O95460	MATN4	1018.66	483.429	0.005
CAMK1.3592.4	Q14012	CAMK1	4057.08	1117.25	0.005
CD33.3166.92	P20138	CD33	2289.13	889.056	0.005
CA7.3356.50	P43166	CA7	175.235	98.923	0.005
MCF2L.13934.3	O15068	MCF2L	1431.78	8221.12	0.005
DCI.19367.34	P42126	DCI	3688.19	1783.73	0.005
APOA5.15363.32	Q6Q788	APOA5	8901.46	5041.52	0.005
SEMA6A.7945.10	Q9H2E6	SEMA6A	8749.97	2311.89	0.005
OOSP2.7106.37	Q86WS3	OOSP2	714.715	206.007	0.005
OGN.17224.12	P20774	OGN	2789.6	1174.14	0.004
GCG.4891.50	P01275	GCG	1650.33	1011.71	0.004
KIF3A.13961.18	Q9Y496	KIF3A	7518.97	1384.95	0.004
MAN1C1.13427.66	Q9NR34	MAN1C1	817.284	121.316	0.004
DIDO1.14329.4	Q9BTC0	DIDO1	524.427	594.86	0.004
PLAUR.2652.15	Q03405	PLAUR	6266.25	2131.18	0.004
ARPC3.13573.5	O15145	ARPC3	4614.99	1648.6	0.004
IGFBP1.2771.35	P08833	IGFBP1	11293.4	8719.11	0.004
KIAA2013.6538.90	Q8IYS2	KIAA2013	480.606	256.971	0.004
UBASH3B.12558.3	Q8TF42	UBASH3B	96654.8	44444.4	0.004
MMP19.6425.87	Q99542	MMP19	9041.37	2403.03	0.004
CDC25B.12427.8	P30305	CDC25B	3550.53	579.491	0.004
CA9.3798.71	Q16790	CA9	530.803	187.569	0.004
CHEK1.2853.68	O14757	CHEK1	603.923	142.184	0.004
KIAA0040.14603.51	J3QR46	KIAA0040	3517.09	839.106	0.004
COMMD7.2823.7	Q86VX2	COMMD7	3225.74	1402.1	0.004
VIT.6234.74	Q6UXI7	VIT	3876.8	1213.73	0.004
UST.8364.74	Q9Y2C2	UST	707.065	138.309	0.004
INHBA.19622.7	P08476	INHBA	14030.7	4662.96	0.004
PLOD3.10612.18	O60568	PLOD3	2603.05	747.855	0.004
NRXN3.5111.15	Q9HDB5	NRXN3	3811.69	1316.06	0.004
CHI3L1.11104.13	P36222	CHI3L1	13227.8	12567	0.004
ALPI.17441.4	P09923	ALPI	388.654	222.375	0.004
FAM3D.13102.1	Q96BQ1	FAM3D	8716.12	6491.11	0.004
CNTNAP2.6965.19	Q9UHC6	CNTNAP2	971.61	235.796	0.004
FJX1.7921.65	Q86VR8	FJX1	2035.79	614.758	0.004
SLITRK4.7139.14	Q8IW52	SLITRK4	3482.95	1057.75	0.004
NRXN1.8971.9	Q9ULB1	NRXN1	3327.53	1847.88	0.004
AGR2.4959.2	O95994	AGR2	894.865	790.785	0.004
NRXN3.16323.8	Q9Y4C0	NRXN3	5785.97	2213.25	0.004
CAND1.13937.75	Q86VP6	CAND1	4858.25	1477.56	0.004
HMHA1.13544.9	Q92619	HMHA1	75122.4	32282.4	0.004
SYT4.17355.56	Q9H2B2	SYT4	1901.31	1204.13	0.004
VAV3.9830.109	Q9UKW4	VAV3	1533.06	657.05	0.004
LEPRE1.6273.58	Q32P28	LEPRE1	1577	327.133	0.004
ZNF410.12843.6	Q86VK4	ZNF410	358.299	888.333	0.004
LTA4H.3204.2	P09960	LTA4H	2653.64	906.435	0.004
DEFB119.8315.5	Q8N690	DEFB119	537.701	69.526	0.004
FOLH1.5478.50	Q04609	FOLH1	348.725	356.858	0.004
USP28.19562.8	Q96RU2	USP28	576.004	294.318	0.004
PSMB1.12612.37	P20618	PSMB1	2687.86	888.541	0.004
ZNF843.8321.27	Q8N446	ZNF843	376.554	69.827	0.004
CDSN.7085.81	Q15517	CDSN	3144.23	1114.83	0.004
MAP3K3.12990.39	Q99759	MAP3K3	352.106	113.166	0.004
GPC6.5350.14	Q9Y625	GPC6	1318.24	210.413	0.004
ADSL.5023.23	P30566	ADSL	4982.08	3935.76	0.004
RRBP1.9913.4	Q9P2E9	RRBP1	1575.07	854.469	0.004
RET.3220.40	P07949	RET	1356	700.732	0.004
EGFLAM.12338.27	Q63HQ2	EGFLAM	8087.06	2775.62	0.004
BAG1.17195.43	Q99933	BAG1	1306.04	458.712	0.004
GPC2.3315.15	Q8N158	GPC2	117.632	20.675	0.004
IL13RA1.2633.52	P78552	IL13RA1	1357.41	311.404	0.004
SIGLEC14.8248.222	Q08ET2	SIGLEC14	3597.11	1337.26	0.004
DKK3.3607.71	Q9UBP4	DKK3	2835.41	731.196	0.004
BTN3A3.17692.2	O00478	BTN3A3	1856.33	697.017	0.004
VASN.5682.13	Q6EMK4	VASN	1922.51	346.437	0.004
DLL3.9974.8	Q9NYJ7	DLL3	1384.11	431.744	0.004
SMURF2.13985.12	Q9HAU4	SMURF2	490.256	809.805	0.004
PPP1R2.19152.4	P41236	PPP1R2	11045.8	6240.52	0.004
CDH17.16613.3	Q12864	CDH17	3910.7	2466.3	0.004
MMP7.2789.26	P09237	MMP7	18846.5	9378.73	0.004
SRA1.18220.141	Q9HD15	SRA1	1536.68	552.07	0.004
ENGASE.16781.2	Q8NFI3	ENGASE	395.857	113.974	0.004
CYB5R2.19143.38	Q6BCY4	CYB5R2	2199.77	997.326	0.004
GALNT11.8700.325	Q8NCW6	GALNT11	1544.36	244.84	0.004
UBE2A.17743.14	P49459	UBE2A	467.191	69.221	0.004
PGLYRP2.5601.2	Q96PD5	PGLYRP2	25589.6	3791.74	0.004
TNFRSF4.3730.81	P43489	TNFRSF4	501.846	95.555	0.004
FLT4.16035.8	P35916	FLT4	6943.42	1844.01	0.004
ATP5J.7788.1	P18859	ATP5J	2258.99	1342.08	0.004
IL6R.15602.43	P08887	IL6R	6407.03	1541.46	0.004
MRPL52.7123.25	Q86TS9	MRPL52	1552.72	232.251	0.004
CSMD1.9598.23	Q96PZ7	CSMD1	843.603	414.376	0.004
PROK2.10754.113	Q9HC23	PROK2	2821.85	1534.97	0.004
TNFSF8.3421.54	P32971	TNFSF8	3279.87	4605.94	0.004
ENDOU.5656.53	P21128	ENDOU	231.061	59.916	0.004
GUK1.17325.10	Q16774	GUK1	31734.7	10266.6	0.004
TNS4.9927.96	Q8IZW8	TNS4	1049.39	539.011	0.004
PAXIP1.12894.3	Q6ZW49	PAXIP1	1883.23	1777.47	0.004
JAM2.2997.8	P57087	JAM2	7057.43	1936.07	0.004
C1GALT1C1.5735.54	Q96EU7	C1GALT1C1	872.02	139.872	0.004
HIPK3.19329.31	Q9H422	HIPK3	1933.42	279.78	0.004
IL12B.13733.5	P29460	IL12B	345.594	144.405	0.004
VNN2.15480.2	O95498	VNN2	1030.38	341.388	0.004
ARL3.12571.14	P36405	ARL3	2154.93	1080.48	0.004
NCK2.13615.60	O43639	NCK2	38272.2	17165.7	0.004
EEA1.14043.12	Q15075	EEA1	1431.21	671.746	0.004
DCN.2666.53	P07585	DCN	1936.94	464.953	0.004
PCNP.17769.28	Q8WW12	PCNP	8772.45	4367.28	0.004
OSCAR.7116.31	Q8IYS5	OSCAR	283.506	50.43	0.004
ITGB7.11205.10	P26010	ITGB7	4357.23	8171.35	0.004
CFC1.3294.55	P0CG37	CFC1	1745.18	408.597	0.004
ANXA7.14203.3	P20073	ANXA7	33505	11009.7	0.004
DEFB132.9022.49	Q7Z7B7	DEFB132	2115.32	877.529	0.004
SHC1.5272.55	P29353	SHC1	10122.9	5200.84	0.004
ENO2.10339.48	P09104	ENO2	15562.5	5103.2	0.004
ESM1.3805.16	Q9NQ30	ESM1	3730.94	1237.62	0.004
DNAJC4.8016.19	Q9NNZ3	DNAJC4	698.654	555.584	0.004
TIMP1.2211.9	P01033	TIMP1	51055.6	11903.2	0.004
PRPSAP2.19150.20	O60256	PRPSAP2	51123.1	17119.4	0.004
LAMA4.6577.64	Q16363	LAMA4	589.153	488.248	0.004
SYNE2.9789.52	Q8WXH0	SYNE2	5186.61	2595.99	0.004
GNRH2.10708.3	O43555	GNRH2	251.946	283.074	0.004
KLK15.6491.59	Q9H2R5	KLK15	1840.5	854.258	0.004
RAD23B.12522.6	P54727	RAD23B	13374.5	4548.84	0.004
SH2D1A.4567.82	O60880	SH2D1A	3323.68	1163.63	0.004
WFIKKN2.3235.50	Q8TEU8	WFIKKN2	2486.01	794.758	0.004
XCL1.4143.74	P47992	XCL1	502.4	114.804	0.004
DEFB125.9486.13	Q8N687	DEFB125	763.267	632.298	0.004
IGHM.IGJ.IGK.IGL.3069.52	P01871	IGHM; IGJ; IGK@; IGL@	5320.8	3164.67	0.004
ADCYAP1.8446.4	P18509	ADCYAP1	214.156	174.772	0.004
SORCS1.15636.49	Q8WY21	SORCS1	502.815	119.436	0.004
LILRB4.6453.70	Q8NHJ6	LILRB4	532.985	123.875	0.004
COL6A1.16828.8	P12109	COL6A1	12426.1	5959.48	0.004
KIR3DS1.5097.14	Q14943	KIR3DS1	589.375	249.34	0.004
UBE2J1.6900.30	Q9Y385	UBE2J1	1694.08	5275.99	0.004
ATF6.11277.23	P18850	ATF6	9949.58	2225.71	0.004
FLRT3.13123.3	Q9NZU0	FLRT3	3252.17	1138.22	0.004
RNF43.14120.2	Q68DV7	RNF43	1756.53	2191.14	0.004
ERO1L.7060.2	Q96HE7	ERO1L	3460.73	444.054	0.004
UQCRB.12957.62	P14927	UQCRB	290.452	45.832	0.004
ECHS1.17787.1	P30084	ECHS1	15559.4	11346.8	0.004
PIK3CA.PIK3R1.3390.72	P42336; P27986	PIK3CA; PIK3R1	1176.1	478.148	0.004
GCLM.18214.2	P48507	GCLM	5401.4	2881.29	0.004
CREB3L4.11308.8	Q8TEY5	CREB3L4	1082.13	450.857	0.004
TNR.11302.237	Q92752	TNR	1471.19	209.755	0.004
ZNF18.11372.2	P17022	ZNF18	2026.26	353.755	0.004
CXCL10.4141.79	P02778	CXCL10	1304.06	811.372	0.004
MUC1.10623.19	P15941	MUC1	396.02	219.348	0.004
DCUN1D1.17366.6	Q96GG9	DCUN1D1	3814.97	889.714	0.004
CCM2.12347.29	Q9BSQ5	CCM2	5559.17	2036.03	0.004
RAG1.11311.79	P15918	RAG1	665.328	103.842	0.004
HMOX2.2622.18	P30519	HMOX2	358.614	106.746	0.004
UBE2D2.18842.24	P62837	UBE2D2	738.157	190.753	0.004
DARS.12675.14	P14868	DARS	103391	39753.2	0.004
RPS3A.5484.63	P61247	RPS3A	986.738	337.102	0.004
PARK2.13013.41	O60260	PARK2	1447.97	276.568	0.004
CCDC80.3234.23	Q76M96	CCDC80	1863.45	587.341	0.004
CNN2.18877.15	Q99439	CNN2	2365.01	841.441	0.004
NMB.9321.400	P08949	NMB	1053.73	331.109	0.004
CNP.6609.22	P09543	CNP	7721.22	3906.71	0.004
SEMA3G.5628.21	Q9NS98	SEMA3G	2219.11	603.556	0.004
IGSF3.9715.15	O75054	IGSF3	517.965	177.061	0.004
FUT8.8244.16	Q9BYC5	FUT8	1062.32	597.067	0.004
PFDN5.4271.75	Q99471	PFDN5	527.001	66.251	0.004
RNF8.14663.44	O76064	RNF8	1873.8	431.517	0.004
EPHA5.3806.55	P54756	EPHA5	611.239	188.52	0.004
GAP43.15325.14	P17677	GAP43	26908.1	16751.2	0.004
NUDT9.9482.110	Q9BW91	NUDT9	1505.99	440.169	0.004
MDM1.7898.29	Q8TC05	MDM1	1085.42	226.095	0.004
AMY2A.18917.53	P04746	AMY2A	13523.1	9655.35	0.004
IL21.7124.18	Q9HBE4	IL21	598.64	150.917	0.004
PGP.18235.16	A6NDG6	PGP	3738.87	1197.37	0.004
SIGLEC8.7864.3	Q9NYZ4	SIGLEC8	1107.42	203.335	0.004
STUB1.11350.30	Q9UNE7	STUB1	1780.82	1269.9	0.004
PNLIP.15613.16	P16233	PNLIP	1552.24	704.154	0.004
ACP6.5742.14	Q9NPH0	ACP6	5349.74	1729.65	0.004
STMN2.10900.272	Q93045	STMN2	2337.46	1527.93	0.004
COLEC10.6558.5	Q9Y6Z7	COLEC10	1141.88	518.492	0.004
LYVE1.3206.4	Q9Y5Y7	LYVE1	38779	8960.29	0.004
CUL9.12991.49	Q8IWT3	CUL9	272.673	118.387	0.004
CA10.13666.222	Q9NS85	CA10	1197.3	317.65	0.004
RAB35.13514.121	Q15286	RAB35	1121.1	516.586	0.004
FGF12.4392.54	P61328	FGF12	164.686	55.339	0.004
SPTLC1.7886.26	O15269	SPTLC1	3707.82	4648.18	0.004
ACTN2.9844.138	P35609	ACTN2	1407.77	1304.74	0.004
HSPA13.17515.6	P48723	HSPA13	4662.88	944.87	0.004
VAV1.5275.28	P15498	VAV1	16798.6	9962.86	0.004
RHOG.12540.25	P84095	RHOG	1710.46	438.248	0.004
CPT1B.11709.29	Q92523	CPT1B	2170.05	1375.11	0.004
TRDMT1.12635.9	O14717	TRDMT1	373.402	89.882	0.004
BPI.4126.22	P17213	BPI	6435.06	4208.91	0.004
MRC1.2637.77	P22897	MRC1	4792.07	1155.1	0.004
ACE.10714.7	P12821	ACE	1096.43	685.2	0.004
CLINT1.11659.31	Q14677	CLINT1	22874.6	17766.5	0.004
NAGK.3894.15	Q9UJ70	NAGK	1455.71	562.886	0.004
TBX22.11146.4	Q9Y458	TBX22	596.956	111.324	0.004
THRA.12527.50	P10827	THRA	1187.87	522.996	0.004
PEBP1.4276.10	P30086	PEBP1	5217.35	2517.6	0.004
PACSIN1.12676.1	Q9BY11	PACSIN1	4011.86	1650.48	0.004
LRRTM3.4453.83	Q86VH5	LRRTM3	173.436	67.233	0.004
MMP8.9172.69	P22894	MMP8	1940.42	764.727	0.004
PSAP.6207.10	P07602	PSAP	2695.16	536.602	0.004
LAMC2.9580.5	Q13753	LAMC2	2839.44	995.997	0.004
PIAS3.13513.174	Q9Y6X2	PIAS3	374.585	171.761	0.004
HDLBP.13570.43	Q00341	HDLBP	775.887	390.728	0.004
ITGA2B.ITGB3.19574.5	P08514; P05106	ITGA2B; ITGB3	18387.7	12071.3	0.004
RACGAP1.13587.10	Q9H0H5	RACGAP1	6050.81	12490.8	0.004
CLIC5.12475.48	Q9NZA1	CLIC5	5443.03	1621.25	0.004
CGB2.6213.10	Q6NT52	CGB2	2394.79	1299.13	0.004
BAG3.10078.5	O95817	BAG3	634.777	147.48	0.004
CARTPT.5743.82	Q16568	CARTPT	296.922	225.673	0.004
SUGT1.17818.22	Q9Y2Z0	SUGT1	63938.6	23491.5	0.004
MGAT4A.9392.43	Q9UM21	MGAT4A	2585.92	850.147	0.004
HPSE.5604.30	Q9Y251	HPSE	626.564	387.781	0.004
MATN3.19361.78	O15232	MATN3	6490.2	2188.27	0.004
PRKG1.13067.5	Q13976	PRKG1	2486.56	564.768	0.004
CSMD2.9971.5	Q7Z408	CSMD2	10954.5	2376.74	0.004
FLNA.11171.25	P21333	FLNA	2491.97	1741.66	0.004
FTL.15324.58	P02792	FTL	13194.6	11167.5	0.004
PCSK1.13388.57	P29120	PCSK1	1905.99	755.426	0.004
FLRT2.13122.19	O43155	FLRT2	10114.4	3345.52	0.004
FCN2.13717.15	Q15485	FCN2	14429.1	4084.94	0.004
TENM2.11164.7	Q9NT68	TENM2	2786.14	817.492	0.004
SMPDL3A.4771.10	Q92484	SMPDL3A	1768.73	643.694	0.004
DDX58.12382.2	O95786	DDX58	689.006	367.853	0.004
CKMT1A.15542.19	P12532	CKMT1A	22829.6	9993.75	0.004
FXN.15389.1	Q16595	FXN	255.436	344.903	0.004
CD226.5062.60	Q15762	CD226	1261.17	299.761	0.004
BLVRA.11382.5	P53004	BLVRA	8292.28	4241.04	0.004
ARL6.18415.16	Q9H0F7	ARL6	2766.89	1159.27	0.004
QRFP.6463.59	P83859	QRFP	1229.76	1168.4	0.004
KAL1.6603.18	P23352	KAL1	2014.03	1082.49	0.004
SMAD4.12022.12	Q13485	SMAD4	663.48	253.552	0.004
SHANK3.13242.134	Q9BYB0	SHANK3	1724.01	842.121	0.004
DOK2.19578.19	O60496	DOK2	80503.6	33812.4	0.004
CSF2RA.10438.19	P15509	CSF2RA	1146.28	264.463	0.004
C4A.C4B.2182.54	P0C0L4; ; P0C0L5	C4A; C4B	49644.8	13034.5	0.004
FTH1.FTL.5934.1	P02794; P02792	FTH1; FTL	10244.2	8629.83	0.004
HAAO.5861.78	P46952	HAAO	4963.42	1656.39	0.004
FGFR2.3808.76	P21802	FGFR2	378.794	144.402	0.004
MFAP5.6440.31	Q13361	MFAP5	2970.96	1148.47	0.004
RNF122.11160.56	Q9H9V4	RNF122	1410.53	395.59	0.004
VSIG1.8367.142	Q86XK7	VSIG1	241.717	73.014	0.004
EPHA10.5076.53	Q5JZY3	EPHA10	186.212	57.774	0.004
PLCB1.11354.21	Q9NQ66	PLCB1	11683.9	4812.25	0.004
OLFM2.19377.14	O95897	OLFM2	19465.9	7965.97	0.004
CST4.14076.74	P01036	CST4	574.129	499.943	0.004
TFPI2.9233.71	P48307	TFPI2	555.236	134.664	0.004
LTA.4703.87	P01374	LTA	766.009	94.853	0.004
FHL1.16814.13	Q13642	FHL1	613.853	115.459	0.004
ASB9.19601.15	Q96DX5	ASB9	5023.7	2728.82	0.004
HS3ST3A1.8268.98	Q9Y663	HS3ST3A1	2818.43	1066.43	0.004
IHH.19606.28	Q14623	IHH	1888.52	534.757	0.004
CBLN1.9313.27	P23435	CBLN1	1820.35	672.623	0.004
PRSS8.15513.108	Q16651	PRSS8	2157.1	789.109	0.004
C1QTNF3.7251.64	Q9BXJ4	C1QTNF3	1839.23	727.314	0.004
PPA1.5021.13	Q15181	PPA1	2664.3	1032.45	0.004
MFGE8.4455.89	Q08431	MFGE8	253.487	100.895	0.004
GGH.9370.69	Q92820	GGH	2680.9	620.725	0.004
RNASET2.16913.8	O00584	RNASET2	1816.28	510.028	0.004
TMEM119.11110.4	Q4V9L6	TMEM119	370.404	77.329	0.004
PPP1CC.19295.32	P36873	PPP1CC	77840.9	32447	0.004
CD8A.15462.28	P01732	CD8A	19597.4	7574.84	0.004
DBI.16919.1	P07108	DBI	9471.43	4238.77	0.004
PTN.3045.72	P21246	PTN	16668.7	8071.88	0.004
BAG2.19228.11	O95816	BAG2	472.158	336.756	0.004
SF1.12777.11	Q15637	SF1	732.224	1106.11	0.004
APEX1.9849.13	P27695	APEX1	20204.4	6124.59	0.004
EZR.9753.17	P15311	EZR	22598.8	13921.9	0.004
PRKAA2.PRKAB2.PRKAG1.5245.40	P54646; O43741; P54619	PRKAA2; PRKAB2; PRKAG1	9302.24	5735.04	0.004
QDPR.11257.1	P09417	QDPR	7578.61	3749.91	0.004
CAMP.15481.45	P49913	CAMP	47912.2	14586.9	0.004
MMAB.17783.9	Q96EY8	MMAB	7304.15	4489.27	0.004
RBP1.19279.42	P09455	RBP1	1231.02	193.853	0.004
AHSA1.11633.89	O95433	AHSA1	7743.53	2602.64	0.004
PBK.17475.18	Q96KB5	PBK	760.766	207.492	0.004
CTSA.3179.51	P10619	CTSA	9266.96	4093.01	0.004
PROS1.2700.56	P07225	PROS1	2093.28	691.288	0.004
PLXNA4.19560.23	Q9HCM2	PLXNA4	2610.73	1022.17	0.004
HERC1.12705.9	Q15751	HERC1	354.921	439.049	0.004
KCNE5.8756.41	Q9UJ90	KCNE5	300.722	111.213	0.004
MAP1LC3A.17781.191	Q9H492	MAP1LC3A	32128	10800.6	0.004
HNRNPC.11429.80	P07910	HNRNPC	1264.72	262.699	0.004
SLITRK3.10565.19	O94933	SLITRK3	4893.74	2690.48	0.004
STX4.10668.5	Q12846	STX4	4454.8	2365.73	0.004
SCARF1.5129.12	Q14162	SCARF1	6630.22	2623.62	0.004
KCNMB3.8905.20	Q9NPA1	KCNMB3	9323.71	2339.84	0.004
ITLN1.18830.1	Q8WWA0	ITLN1	9458.96	3190.19	0.004
PEX14.8300.82	O75381	PEX14	791	306.658	0.004
HNRNPAB.8894.80	Q99729	HNRNPAB	1670.55	462.971	0.004
CFHR2.15584.9	P36980	CFHR2	2142.5	789.765	0.004
PRSS22.4534.10	Q9GZN4	PRSS22	1325.86	695.917	0.004
YWHAG.8901.40	P61981	YWHAG	33078.1	9996.65	0.004
SRXN1.14268.4	Q9BYN0	SRXN1	568.707	194.164	0.004
AGER.4125.52	Q15109	AGER	5419.05	3678.84	0.004
TPPP2.12800.5	P59282	TPPP2	6224.99	1839.66	0.004
POLR3F.11444.49	Q9H1D9	POLR3F	349.721	116.32	0.004
EPHB4.15530.33	P54760	EPHB4	6366.7	2727.1	0.004
CGA.FSHB.3032.11	P01215,; ; P01225	CGA; FSHB	1497.57	1636.51	0.004
ILK.10053.5	Q13418	ILK	20417	9155.29	0.004
CBR3.14091.42	O75828	CBR3	2984.99	803.073	0.004
PRSS3.18864.7	P35030	PRSS3	1103.36	696.55	0.004
CKAP4.7221.56	Q07065	CKAP4	548.363	1640.37	0.004
CTRB1.5671.1	P17538	CTRB1	840.979	607.362	0.004
TRAPPC4.7007.24	Q9Y296	TRAPPC4	308.409	92.18	0.004
DIXDC1.13441.30	Q155Q3	DIXDC1	138.435	27.945	0.004
EIF4A2.18824.7	Q14240	EIF4A2	1761.64	756.789	0.004
CA6.3352.80	P23280	CA6	3512.86	2799.29	0.004
HBZ.6919.3	P02008	HBZ	1643.11	434.728	0.004
WNT3A.13236.25	P56704	WNT3A	3091.04	1974.54	0.004
RAN.4282.3	P62826	RAN	12309.3	4581.31	0.004
GDF9.3067.67	O60383	GDF9	508.118	589.037	0.004
BRICD5.6612.90	Q6PL45	BRICD5	1855.73	1031.74	0.004
BPIFA2.16302.11	Q96DR5	BPIFA2	1237.72	1609.57	0.004
FAM24B.8775.61	Q8N5W8	FAM24B	339.827	359.72	0.004
YES1.2878.66	P07947	YES1	820.237	197.781	0.004
PSMG3.12729.12	Q9BT73	PSMG3	1863.52	1101.42	0.004
DNAI1.11396.39	Q9UI46	DNAI1	567.091	99.438	0.004
EIF2S1.19259.176	P05198	EIF2S1	29308.1	9350.36	0.004
SARS.18178.13	P49591	SARS	1152.22	322.245	0.004
AKR1A1.4192.10	P14550	AKR1A1	6225.56	3188.66	0.004
AGT.3484.60	P01019	AGT	5802.16	2505.95	0.004
CLSTN1.15521.4	O94985	CLSTN1	2117.01	622.668	0.004
C21orf33.5981.6	P30042	C21orf33	250.506	78.139	0.004
SPINT3.7926.13	P49223	SPINT3	1112.43	686.307	0.004
LY6G6C.6256.9	O95867	LY6G6C	9192.73	2998.37	0.004
GRB2.5464.52	P62993	GRB2	59800.8	25582.7	0.004
C1RL.9348.1	Q9NZP8	C1RL	562.998	85.072	0.004
CRELD1.7628.40	Q96HD1	CRELD1	1936.99	510.803	0.004
FIGF.13098.93	O43915	FIGF	14867.6	5640.31	0.004
MREG.19145.4	Q8N565	MREG	1241.61	1293.04	0.004
CCT7.13673.21	Q99832	CCT7	7613.88	4573.82	0.004
EXOSC3.12605.1	Q9NQT5	EXOSC3	1325.8	2342.83	0.004
PCDHA7.8758.2	Q9UN72	PCDHA7	1540.84	3106.2	0.004
TBPL1.18434.141	P62380	TBPL1	679.561	396.892	0.004
NLRP10.12821.6	Q86W26	NLRP10	1477.86	1348.35	0.004
SIGLEC6.2741.22	O43699	SIGLEC6	355.566	110.666	0.004
PMEL.6472.40	P40967	PMEL	4464.11	2317.75	0.004
CTSK.9443.137	P43235	CTSK	382.908	737.264	0.004
CD36.2973.15	P16671	CD36	15642.1	5394.89	0.004
LDLRAP1.18183.3	Q5SW96	LDLRAP1	78429.3	34835.1	0.004
SFTA2.10580.14	Q6UW10	SFTA2	527.715	2875.06	0.004
TNFRSF11B.8304.50	O00300	TNFRSF11B	8016.79	3005.88	0.004
RCL.17785.11	O43598	RCL	1517.74	646.929	0.004
VEGFC.3132.1	P49767	VEGFC	914	216.961	0.004
P4HA1.11645.9	P13674	P4HA1	661.836	84.15	0.004
A1CF.12423.38	Q9NQ94	A1CF	1169.97	1054.18	0.004
ILF3.12759.47	Q12906	ILF3	664.982	833.388	0.004
HRC.6584.1	P23327	HRC	228.544	387.998	0.004
APLP2.10627.87	Q06481	APLP2	1894.3	751.982	0.004
PPT1.9244.27	P50897	PPT1	1567.53	589.668	0.004
DAPK2.4355.13	Q9UIK4	DAPK2	2558.84	954.492	0.004
CHST11.7779.86	Q9NPF2	CHST11	4854.77	975.146	0.004
ARL8B.8569.147	Q9NVJ2	ARL8B	757.475	364.225	0.004
GRB14.13628.58	Q14449	GRB14	800.441	174.483	0.004
MANBA.6382.17	O00462	MANBA	3598.66	840.632	0.004
MAT2B.18392.19	Q9NZL9	MAT2B	1235.17	343.012	0.004
CRHBP.6039.24	P24387	CRHBP	3060.08	661.211	0.004
AKT3.3392.68	Q9Y243	AKT3	82603.3	31868.3	0.004
POFUT1.5634.39	Q9H488	POFUT1	6369.67	1834.96	0.004
QPCTL.8866.53	Q9NXS2	QPCTL	4559.5	1226.3	0.004
PRKAR2A.19125.26	P13861	PRKAR2A	598.192	1052.47	0.004
CST2.4324.33	P09228	CST2	13948.4	8454.77	0.004
REXO2.13590.1	Q9Y3B8	REXO2	2978.58	1354.61	0.004
SEMA4D.5737.61	Q92854	SEMA4D	1825.75	518.491	0.004
ST6GALNAC5.7927.16	Q9BVH7	ST6GALNAC5	488.442	332.452	0.004
CCL2.2578.67	P13500	CCL2	305.634	112.19	0.004
LTF.2780.35	P02788	LTF	2697.95	1557.85	0.004
GMEB2.12804.5	Q9UKD1	GMEB2	591.076	1806.66	0.004
BSG.3585.54	P35613	BSG	1622.23	303.167	0.004
PRLH.6543.182	P81277	PRLH	974.874	455.374	0.004
GDI1.16810.3	P31150	GDI1	11546.9	4954.83	0.004
HARS.17450.51	P12081	HARS	69033.3	28014.8	0.004
ANXA13.17835.28	P27216	ANXA13	376.353	140.324	0.004
PKN1.12562.1	Q16512	PKN1	1300.15	530.334	0.004
NLRP4.12794.6	Q96MN2	NLRP4	848.608	2496.4	0.004
KLRK1.14095.1	P26718	KLRK1	350.649	1394.35	0.004
BST1.4535.50	Q10588	BST1	10726.6	4200.06	0.004
RSPO4.8464.31	Q2I0M5	RSPO4	445.858	181.156	0.004
IGFLR1.7244.16	Q9H665	IGFLR1	2955.57	1884.89	0.004
ARFIP2.12630.8	P53365	ARFIP2	2187.45	721.541	0.004
INS.4883.56	P01308	INS	209.591	210.288	0.004
CXCL13.3487.32	O43927	CXCL13	892.483	890.148	0.004
NPS.6390.18	P0C0P6	NPS	8562.41	2117.65	0.004
STAU2.12970.35	Q9NUL3	STAU2	193.514	44.177	0.004
C1QBP.4967.1	Q07021	C1QBP	2969.86	595.202	0.004
PAIP1.12430.78	Q9H074	PAIP1	893.091	380.314	0.004
CHP1.12458.79	Q99653	CHP1	6433.03	3688.58	0.004
AMY2B.15556.49	P19961	AMY2B	1936.39	3633.31	0.004
HLA.G.19636.23	P17693	HLA-G	13557.5	1901.02	0.004
CPN1.7142.5	P15169	CPN1	1496.91	272.206	0.004
PGRMC1.7863.50	O00264	PGRMC1	17511.6	5195.74	0.004
LAP3.13959.7	P28838	LAP3	67169	29939.3	0.004
APOA1BP.16621.77	Q8NCW5	APOA1BP	6985.97	2490.3	0.004
CD27.5412.53	P26842	CD27	1682.96	315.499	0.004
MADCAM1.11258.41	Q13477	MADCAM1	1789.92	740.073	0.004
MMP1.4924.32	P03956	MMP1	23886	12952.1	0.004
TEK.3773.15	Q02763	TEK	1667.77	408.114	0.004
CSNK1D.11289.31	P48730	CSNK1D	716.827	303.195	0.004
AARS.12340.17	P49588	AARS	9870.32	4439.09	0.004
CEBPG.19572.10	P53567	CEBPG	297.555	134.889	0.004
CXCL8.3447.64	P10145	CXCL8	991.297	457.216	0.004
UBE2V1.11626.7	Q13404	UBE2V1	6051.98	3174.37	0.004
HSPC159.18236.3	Q3ZCW2	HSPC159	28834.8	12614.4	0.004
STMN4.6267.51	Q9H169	STMN4	1338.05	630.854	0.004
CTSC.3178.5	P53634	CTSC	674.682	136.374	0.004
CETN2.13078.3	P41208	CETN2	3583.57	883.737	0.004
TESC.12831.21	Q96BS2	TESC	4313.71	1710.15	0.004
CREG1.9357.4	O75629	CREG1	1920.47	480.221	0.004
RBM3.12747.89	P98179	RBM3	43442.5	14243.9	0.004
TRABD.11262.39	Q9H4I3	TRABD	193.103	52.076	0.004
MRPL32.7982.10	Q9BYC8	MRPL32	349.79	136.753	0.004
PRRG1.9008.6	O14668	PRRG1	1365.58	298.616	0.004
NEURL4.13468.5	Q96JN8	NEURL4	1380.21	188.987	0.004
VAMP7.19357.11	P51809	VAMP7	1448.15	19585	0.004
ARSK.8269.327	Q6UWY0	ARSK	3570.93	2352.42	0.004
ADM.7922.5	P35318	ADM	763.572	275.654	0.004
PANK3.12658.72	Q9H999	PANK3	1188.6	402.169	0.004
B4GALT5.10425.3	O43286	B4GALT5	614.582	666.002	0.004
FGF19.13724.27	O95750	FGF19	9716.26	7237.7	0.004
GPR135.11465.4	Q8IZ08	GPR135	544.43	216.44	0.004
DLX4.11910.27	Q92988	DLX4	1625.94	1082.06	0.004
EPHA3.3432.21	P29320	EPHA3	115.197	56.643	0.004
DDX6.12869.68	P26196	DDX6	74772.4	33662.3	0.004
EPS15L1.4212.5	Q9UBC2	EPS15L1	915.887	451.964	0.004
IDUA.3169.70	P35475	IDUA	1613.42	534.542	0.004
NAALADL1.17505.125	Q9UQQ1	NAALADL1	1394.05	257.09	0.004
NPFF.5617.41	O15130	NPFF	896.358	241.855	0.004
SCARB2.5100.53	Q14108	SCARB2	420.646	69.102	0.004
[truncated: 2,206 more rows]

## Sheet: Supplementary Data 3
Variable	Category	Values
	<65	<65
Age	65-80	65-80
	>80	>80
	<25	<25
BMI	25-30	25-30
	>30	>30
	Low	<70
MAP	Normal	70-110
	High	>110
Abbreviations: BMI = body mass index,
MAP = mean arterial pressure

## Sheet: Supplementary Data 4
	BioSHiFT (n = 379)	Ischemic cluster 1 (n = 175)	Hypertensive cluster 2 (n = 41)	Cardiomyopathy cluster 2 (n = 163)	p*	Missing (%)
n	379	175	41	163	-	-
Demographics	-	-	-	-	-	-
Male sex, n (%)	275 (72.6)	148 (84.6)	25 (61.0)	102 (62.6)	7.49×10⁻⁶	0
Age (years) (median [IQR])	64.00 [55.50, 72.00]	67.00 [60.00, 74.00]	76.00 [70.00, 83.00]	57.00 [47.00, 65.50]	2.12×10⁻²¹	0
European ethnicity, n (%)	348 (92.6)	163 (93.7)	40 (100.0)	145 (89.5)	0.057	0.8
Risk factors	-	-	-	-	-	-
BMI (kg/m2) (median [IQR])	26.39 [24.00, 30.05]	26.80 [24.73, 30.06]	26.06 [23.15, 30.13]	26.06 [23.17, 29.44]	0.162	1.8
Systolic blood pressure (mmHg) (median [IQR])	115.00 [100.00, 130.00]	118.50 [102.00, 130.00]	129.00 [114.75, 145.25]	110.00 [93.00, 120.00]	3.00×10⁻⁷	3.7
Diastolic blood pressure (mmHg) (median [IQR])	70.00 [60.00, 78.00]	70.00 [60.00, 78.25]	75.50 [64.75, 83.00]	70.00 [60.00, 75.00]	0.031	3.7
Mean arterial pressure (mmHg) (median [IQR])	85.33 [75.00, 93.33]	86.67 [76.00, 94.67]	92.67 [84.67, 102.67]	83.33 [73.33, 90.00]	4.64×10⁻⁵	3.7
Hypertension, n (%)	164 (43.7)	86 (50.0)	35 (87.5)	43 (26.4)	2.05×10⁻¹²	1.1
Hypercholesterolemia, n (%)	159 (43.0)	96 (56.8)	12 (29.3)	51 (31.9)	5.09×10⁻⁶	2.4
Smoking, n (%)	269 (71.4)	150 (86.2)	30 (73.2)	89 (54.9)	1.86×10⁻⁹	0.5
HF-related measures	-	-	-	-	-	-
Etiology, n (%)	-	-	-	-	1.00×10⁻¹⁰⁰	0
Cardiomyopathy	123 (32.5)	10 (5.7)	0 (0.0)	113 (69.3)	-	-
Exposure toxic substances	20 (5.3)	2 (1.1)	0 (0.0)	18 (11.0)	-	-
Hypertension	33 (8.7)	0 (0.0)	33 (80.5)	0 (0.0)	-	-
Infiltrative disease	2 (0.5)	0 (0.0)	0 (0.0)	2 (1.2)	-	-
Ischemic heart disease	163 (43.0)	162 (92.6)	0 (0.0)	1 (0.6)	-	-
Myocarditis	3 (0.8)	0 (0.0)	0 (0.0)	3 (1.8)	-	-
Unknown	23 (6.1)	0 (0.0)	7 (17.1)	16 (9.8)	-	-
Valvular disease	12 (3.2)	1 (0.6)	1 (2.4)	10 (6.1)	-	-
NYHA class = III/IV, n (%)	104 (27.6)	48 (27.6)	13 (31.7)	43 (26.5)	0.804	0.5
LVEF (%) (median [IQR])	30.00 [22.25, 37.00]	27.00 [21.50, 33.00]	34.50 [26.50, 40.00]	31.00 [23.00, 39.00]	0.001	21.4
Days of HF (median [IQR])	4.22 [1.61, 9.64]	5.57 [2.20, 11.38]	2.26 [0.69, 4.12]	3.68 [1.33, 8.32]	5.33×10⁻⁵	0.5
Clinical history	-	-	-	-	-	-
CAD, n (%)	165 (48.2)	161 (94.2)	4 (15.4)	0 (0.0)	7.36×10⁻⁶⁴	9.8
MI, n (%)	144 (38.5)	139 (79.9)	1 (2.6)	4 (2.5)	<0.001	1.3
Valvular heart disease, n (%)	212 (56.4)	96 (55.5)	24 (58.5)	92 (56.8)	0.930	0.8
AF, n (%)	135 (36.1)	59 (34.1)	22 (56.4)	54 (33.3)	0.020	1.3
Arrhythmia, n (%)	150 (39.9)	74 (42.8)	0 (0.0)	76 (46.6)	2.73×10⁻⁷	0.8
Stroke, n (%)	48 (12.8)	19 (11.0)	6 (15.8)	23 (14.1)	0.587	1.3
Renal failure, n (%)	179 (47.4)	85 (48.9)	27 (65.9)	67 (41.1)	0.015	0.3
Diabetes, n (%)	97 (25.6)	57 (32.6)	13 (31.7)	27 (16.6)	0.002	0
PCI, n (%)	125 (33.0)	120 (68.6)	3 (7.3)	2 (1.2)	2.65×10⁻⁴¹	0
CABG, n (%)	53 (14.0)	52 (29.7)	1 (2.4)	0 (0.0)	2.77×10⁻¹⁵	0
Pacemaker, n (%)	83 (22.7)	38 (23.0)	6 (15.4)	39 (24.1)	0.503	3.4
ICD, n (%)	252 (66.5)	127 (72.6)	12 (29.3)	113 (69.3)	5.07×10⁻⁷	0
CRT, n (%)	111 (29.4)	42 (24.0)	10 (24.4)	59 (36.4)	0.033	0.3
Biomarkers	-	-	-	-	-	-
Creatinine (mg/dL) (median [IQR])	1.22 [1.01, 1.51]	1.23 [1.01, 1.53]	1.36 [1.21, 1.64]	1.17 [0.99, 1.49]	0.016	10.8
Cystatin C (mg/L) (median [IQR])	0.73 [0.57, 0.96]	0.73 [0.58, 0.98]	0.90 [0.72, 1.20]	0.66 [0.51, 0.85]	2.73×10⁻⁴	34.6
NTproBNP (pg/mL) (median [IQR])	1,236.75 [458.41, 2,463.30]	1,345.97 [601.10, 2,453.10]	1,677.90 [735.25, 3,876.00]	1,031.05 [324.83, 2,350.25]	0.056	0.8
Hs-Troponin T (ng/L) (median [IQR])	18.00 [10.33, 34.00]	20.00 [12.77, 36.92]	23.80 [15.19, 34.63]	14.00 [8.31, 30.50]	0.001	0.3
CRP (mg/L) (median [IQR])	2.20 [0.90, 4.90]	2.20 [1.00, 4.90]	1.80 [1.20, 3.32]	2.30 [0.70, 5.00]	0.876	34.6
eGFR (mL/min/1.73m2) (median [IQR])	56.97 [43.40, 73.79]	58.44 [45.19, 73.70]	45.96 [36.09, 52.80]	59.95 [45.72, 78.56]	4.25×10⁻⁵	10.8
Medication	-	-	-	-	-	-
Beta blockers, n (%)	348 (91.8)	163 (93.1)	35 (85.4)	150 (92.0)	0.260	0
ACE inhibitors, n (%)	256 (67.5)	123 (70.3)	24 (58.5)	109 (66.9)	0.341	0
Angiotensin II receptor blockers, n (%)	106 (28.0)	44 (25.1)	17 (41.5)	45 (27.6)	0.110	0
Diuretics, n (%)	351 (92.6)	158 (90.3)	38 (92.7)	155 (95.1)	0.241	0
Aldosteron antagonists, n (%)	290 (76.5)	126 (72.0)	34 (82.9)	130 (79.8)	0.144	0
Digoxin, n (%)	128 (33.8)	55 (31.4)	7 (17.1)	66 (40.5)	0.012	0
Calcium channel blockers, n (%)	18 (4.7)	10 (5.7)	1 (2.4)	7 (4.3)	0.632	0
Antiplatelets, n (%)	95 (25.1)	73 (41.7)	11 (26.8)	11 (6.7)	<0.001	0
Anticoagulantia, n (%)	276 (72.8)	126 (72.0)	28 (68.3)	122 (74.8)	0.663	0
Statins, n (%)	213 (56.2)	152 (86.9)	14 (34.1)	47 (28.8)	9.19×10⁻²⁸	0
Diabetic control, n (%)	90 (23.7)	55 (31.4)	11 (26.8)	24 (14.7)	0.001	0
Outcomes	-	-	-	-	-	-
Days to censoring (median [IQR])	817.00 [506.50, 949.00]	826.00 [499.00, 955.00]	846.00 [621.00, 951.00]	789.00 [465.50, 941.00]	0.522	0
Major cardiovascular event, n (%)	113 (29.8)	55 (31.4)	10 (24.4)	48 (29.4)	0.669	0
Days to major cardiovascular event (median [IQR])	751.00 [404.00, 933.00]	751.00 [395.00, 938.00]	789.00 [428.00, 928.00]	731.00 [397.00, 930.50]	0.919	0
HF Hospitalization, n (%)	89 (23.5)	44 (25.1)	10 (24.4)	35 (21.5)	0.721	0
Days to HF hospitalization (median [IQR])	751.00 [404.00, 933.00]	751.00 [395.00, 938.00]	789.00 [428.00, 928.00]	731.00 [397.00, 930.50]	0.919	0
Cardiovascular death, n (%)	32 (8.4)	16 (9.1)	2 (4.9)	14 (8.6)	0.674	0
Days to cardiovascular death (median [IQR])	817.00 [509.00, 949.00]	826.00 [551.00, 955.00]	846.00 [621.00, 951.00]	789.00 [465.50, 941.00]	0.493	0
All-cause mortality, n (%)	41 (10.8)	22 (12.6)	3 (7.3)	16 (9.8)	0.536	0
Days to all-cause mortality (median [IQR])	826.00 [513.00, 950.00]	826.00 [585.50, 955.00]	863.00 [671.00, 958.00]	794.00 [465.50, 941.00]	0.361	0
* Continuous variables were compared with the Kruskal-Wallis test and categorical variables were compared with the Chi-square test.
Tests were two-sided and not adjusted for multiple testing.
Abbreviations: ACE = Angiotensin-Converting Enzyme, AF = atrial fibrillation, BMI = body mass index, CABG = coronary artery bypass grafting,
CAD = coronary artery disease, CRP = c-reactive protein, CRT = cardiac resynchronization therapy,
eGFR = estimated Glomerular Filtration Rate, HF = heart failure, ICD = implantable cardioverter-defibrillator, IQR = interquartile range,
LVEF = left ventricular ejection fraction, MI = myocardial infarction, NT-proBNP = N-terminal pro-B-type natriuretic peptide,
NYHA = New Yeark Heart Association, PCI = percutaneous coronary intervention

## Sheet: Supplementary Data 5
	Slowly progressing cluster 1 (n = 96)	Hospitalization cluster 2 (n = 182)	Rapidly progressing cluster 3 (n = 101)	p*
n	96	182	101	-
Demographics	-	-	-	-
Male sex, n (%)	66 (68.8)	134 (73.6)	75 (74.3)	0.622
Age (years) (median [IQR])	59.00 [49.00, 68.00]	64.00 [55.25, 71.00]	71.00 [61.00, 79.00]	2.64×10⁻⁷
European ethnicity, n (%)	87 (91.6)	167 (92.3)	94 (94.0)	0.796
Risk factors	-	-	-	-
BMI (kg/m2) (median [IQR])	27.06 [25.24, 30.50]	26.34 [23.80, 30.61]	25.58 [23.01, 28.52]	0.005
Systolic blood pressure (mmHg) (median [IQR])	120.00 [110.00, 130.00]	114.00 [100.00, 130.00]	110.00 [94.00, 125.75]	0.006
Diastolic blood pressure (mmHg) (median [IQR])	74.00 [65.00, 80.00]	70.00 [60.00, 76.75]	67.00 [60.00, 74.75]	2.50×10⁻⁴
Mean arterial pressure (mmHg) (median [IQR])	90.00 [81.67, 96.67]	84.83 [75.75, 92.67]	80.00 [72.83, 91.25]	3.23×10⁻⁴
Hypertension, n (%)	29 (30.9)	79 (43.6)	56 (56.0)	0.002
Hypercholesterolemia, n (%)	36 (39.1)	75 (41.9)	48 (48.5)	0.393
Smoking, n (%)	71 (74.7)	128 (70.7)	70 (69.3)	0.679
HF-related measures	-	-	-	-
Etiology, n (%)	-	-	-	0.068
Cardiomyopathy	35 (36.5)	63 (34.6)	25 (24.8)	-
Exposure toxic substances	8 (8.3)	9 (4.9)	3 (3.0)	-
Hypertension	7 (7.3)	13 (7.1)	13 (12.9)	-
Infiltrative disease	0 (0.0)	0 (0.0)	2 (2.0)	-
Ischemic heart disease	38 (39.6)	75 (41.2)	50 (49.5)	-
Myocarditis	1 (1.0)	2 (1.1)	0 (0.0)	-
Unknown	7 (7.3)	13 (7.1)	3 (3.0)	-
Valvular disease	0 (0.0)	7 (3.8)	5 (5.0)	-
NYHA class = III/IV, n (%)	16 (16.7)	47 (26.0)	41 (41.0)	0.001
LVEF (%) (median [IQR])	33.00 [26.00, 40.00]	29.00 [22.00, 35.00]	26.00 [20.00, 33.00]	0.002
Days of HF (median [IQR])	3.65 [1.63, 7.30]	4.07 [1.52, 10.20]	5.22 [2.26, 11.41]	0.072
Clinical history	-	-	-	-
CAD, n (%)	37 (44.6)	74 (43.5)	54 (60.7)	0.024
MI, n (%)	30 (32.3)	68 (37.6)	46 (46.0)	0.137
Valvular heart disease, n (%)	55 (57.3)	92 (51.1)	65 (65.0)	0.079
AF, n (%)	25 (26.9)	60 (33.1)	50 (50.0)	0.002
Arrhythmia, n (%)	35 (36.8)	75 (41.4)	40 (40.0)	0.760
Stroke, n (%)	6 (6.2)	21 (11.6)	21 (21.6)	0.005
Renal failure, n (%)	23 (24.0)	86 (47.3)	70 (70.0)	9.03×10⁻¹⁰
Diabetes, n (%)	18 (18.8)	44 (24.2)	35 (34.7)	0.032
PCI, n (%)	28 (29.2)	62 (34.1)	35 (34.7)	0.652
CABG, n (%)	10 (10.4)	24 (13.2)	19 (18.8)	0.216
Pacemaker, n (%)	17 (18.3)	36 (20.3)	30 (31.2)	0.061
ICD, n (%)	67 (69.8)	122 (67.0)	63 (62.4)	0.532
CRT, n (%)	34 (35.4)	48 (26.5)	29 (28.7)	0.298
Biomarkers	-	-	-	-
Creatinine (mg/dL) (median [IQR])	1.14 [0.91, 1.37]	1.21 [0.99, 1.43]	1.40 [1.15, 1.82]	1.63×10⁻³
Cystatin C (mg/L) (median [IQR])	0.57 [0.48, 0.72]	0.72 [0.61, 0.87]	0.99 [0.80, 1.08]	8.38×10⁻¹⁴
NTproBNP (pg/mL) (median [IQR])	413.18 [158.48, 1,173.00]	1,071.00 [482.38, 2,084.62]	2,963.10 [1,700.00, 4,535.60]	1.04×10⁻¹⁸
Hs-Troponin T (ng/L) (median [IQR])	10.77 [6.64, 17.24]	17.00 [9.96, 30.00]	37.00 [21.79, 53.62]	1.52×10⁻¹⁴
CRP (mg/L) (median [IQR])	2.20 [0.80, 3.50]	1.55 [0.80, 3.95]	3.00 [1.40, 6.50]	0.050
eGFR (mL/min/1.73m2) (median [IQR])	65.47 [46.76, 85.14]	58.55 [47.58, 76.44]	47.61 [35.76, 58.69]	1.65×10⁻⁴
Medication	-	-	-	-
Beta blockers, n (%)	88 (91.7)	168 (92.3)	92 (91.1)	0.936
ACE inhibitors, n (%)	65 (67.7)	127 (69.8)	64 (63.4)	0.543
Angiotensin II receptor blockers, n (%)	28 (29.2)	51 (28.0)	27 (26.7)	0.930
Diuretics, n (%)	84 (87.5)	170 (93.4)	97 (96.0)	0.062
Aldosteron antagonists, n (%)	69 (71.9)	144 (79.1)	77 (76.2)	0.398
Digoxin, n (%)	26 (27.1)	66 (36.3)	36 (35.6)	0.275
Calcium channel blockers, n (%)	2 (2.1)	12 (6.6)	4 (4.0)	0.221
Antiplatelets, n (%)	23 (24.0)	46 (25.3)	26 (25.7)	0.955
Anticoagulantia, n (%)	67 (69.8)	132 (72.5)	77 (76.2)	0.592
Statins, n (%)	47 (49.0)	103 (56.6)	63 (62.4)	0.164
Diabetic control, n (%)	19 (19.8)	40 (22.0)	31 (30.7)	0.147
Outcomes	-	-	-	-
Days to censoring (median [IQR])	844.50 [677.00, 961.00]	860.50 [507.50, 958.75]	720.00 [360.00, 926.00]	0.002
Major cardiovascular event, n (%)	12 (12.5)	47 (25.8)	54 (53.5)	7.08×10⁻¹⁰
Days to major cardiovascular event (median [IQR])	819.00 [645.00, 947.75]	793.50 [394.50, 948.00]	535.00 [295.00, 863.00]	3.96×10⁻⁵
HF Hospitalization, n (%)	9 (9.4)	35 (19.2)	45 (44.6)	7.48×10⁻⁹
Days to HF hospitalization (median [IQR])	819.00 [645.00, 947.75]	793.50 [394.50, 948.00]	535.00 [295.00, 863.00]	4.01×10⁻⁵
Cardiovascular death, n (%)	3 (3.1)	7 (3.8)	22 (21.8)	1.28×10⁻⁷
Days to cardiovascular death (median [IQR])	844.50 [677.00, 961.00]	860.50 [507.50, 958.75]	720.00 [360.00, 926.00]	0.002
All-cause mortality, n (%)	6 (6.2)	9 (4.9)	26 (25.7)	1.18×10⁻⁷
Days to all-cause mortality (median [IQR])	844.50 [677.00, 961.00]	860.50 [507.50, 958.75]	725.00 [427.00, 928.00]	0.006
* Continuous variables were compared with the Kruskal-Wallis test and categorical variables were compared with the Chi-square test.
Tests were two-sided and not adjusted for multiple testing.
Abbreviations: ACE = Angiotensin-Converting Enzyme, AF = atrial fibrillation, BMI = body mass index, CABG = coronary artery bypass grafting,
CAD = coronary artery disease, CRP = c-reactive protein, CRT = cardiac resynchronization therapy,
eGFR = estimated Glomerular Filtration Rate, HF = heart failure, ICD = implantable cardioverter-defibrillator, IQR = interquartile range,
LVEF = left ventricular ejection fraction, MI = myocardial infarction, NT-proBNP = N-terminal pro-B-type natriuretic peptide,
NYHA = New Yeark Heart Association, PCI = percutaneous coronary intervention

## Sheet: Supplementary Data 6
	Cluster 1 (n = 101)	Cluster 2 (n = 157)	Cluster 3 (n = 121)	p*
n	101	157	121	-
Demographics	-	-	-	-
Male sex, n (%)	72 (71.3)	121 (77.1)	82 (67.8)	0.214
Age (years) (median [IQR])	59.00 [49.00, 67.00]	72.00 [64.00, 80.00]	57.00 [47.00, 66.00]	<0.001
European ethnicity, n (%)	90 (90.0)	149 (96.1)	109 (90.1)	0.087
Risk factors	-	-	-	-
BMI (kg/m2) (median [IQR])	27.17 [25.32, 30.85]	25.88 [24.01, 29.93]	25.96 [22.82, 29.25]	0.003
Systolic blood pressure (mmHg) (median [IQR])	120.00 [110.00, 130.00]	120.00 [104.50, 132.00]	104.00 [90.00, 120.00]	2.43×10⁻⁸
Diastolic blood pressure (mmHg) (median [IQR])	74.00 [65.00, 80.00]	70.00 [60.00, 78.00]	66.50 [60.00, 71.25]	1.43×10⁻⁴
Mean arterial pressure (mmHg) (median [IQR])	90.00 [81.42, 96.67]	86.67 [76.67, 93.33]	76.83 [70.00, 87.75]	3.90×10⁻⁷
Hypertension, n (%)	31 (31.3)	97 (62.6)	36 (29.8)	5.09×10⁻⁹
Hypercholesterolemia, n (%)	41 (42.3)	77 (50.3)	41 (34.2)	0.027
Smoking, n (%)	76 (76.0)	129 (82.7)	64 (52.9)	1.82×10⁻⁷
HF-related measures	-	-	-	-
Etiology, n (%)	-	-	-	9.73×10⁻⁴⁷
Cardiomyopathy	37 (36.6)	6 (3.8)	80 (66.1)	-
Exposure toxic substances	8 (7.9)	0 (0.0)	12 (9.9)	-
Hypertension	6 (5.9)	27 (17.2)	0 (0.0)	-
Infiltrative disease	0 (0.0)	0 (0.0)	2 (1.7)	-
Ischemic heart disease	42 (41.6)	121 (77.1)	0 (0.0)	-
Myocarditis	1 (1.0)	0 (0.0)	2 (1.7)	-
Unknown	7 (6.9)	3 (1.9)	13 (10.7)	-
Valvular disease	0 (0.0)	0 (0.0)	12 (9.9)	-
NYHA class = III/IV, n (%)	17 (16.8)	52 (33.3)	35 (29.2)	0.014
LVEF (%) (median [IQR])	33.00 [26.00, 40.00]	29.00 [21.00, 35.00]	28.50 [21.00, 35.50]	0.006
Days of HF (median [IQR])	3.65 [1.54, 7.38]	5.00 [1.79, 11.31]	4.07 [1.58, 10.20]	0.172
Clinical history	-	-	-	-
CAD, n (%)	40 (45.5)	120 (83.3)	5 (4.5)	1.79×10⁻³⁴
MI, n (%)	33 (33.7)	108 (69.2)	3 (2.5)	<0.001
Valvular heart disease, n (%)	57 (57.0)	87 (55.8)	68 (56.7)	0.979
AF, n (%)	24 (24.5)	67 (43.2)	44 (36.4)	0.010
Arrhythmia, n (%)	38 (38.0)	49 (31.6)	63 (52.1)	0.002
Stroke, n (%)	8 (7.9)	22 (14.4)	18 (15.0)	0.222
Renal failure, n (%)	23 (22.8)	100 (64.1)	56 (46.3)	7.25×10⁻¹⁰
Diabetes, n (%)	19 (18.8)	58 (36.9)	20 (16.5)	1.07×10⁻⁴
PCI, n (%)	32 (31.7)	92 (58.6)	1 (0.8)	3.72×10⁻²³
CABG, n (%)	10 (9.9)	41 (26.1)	2 (1.7)	1.60×10⁻⁸
Pacemaker, n (%)	19 (19.2)	34 (23.1)	30 (25.0)	0.585
ICD, n (%)	69 (68.3)	96 (61.1)	87 (71.9)	0.153
CRT, n (%)	34 (33.7)	34 (21.7)	43 (35.8)	0.020
Biomarkers	-	-	-	-
Creatinine (mg/dL) (median [IQR])	1.15 [0.91, 1.37]	1.32 [1.06, 1.62]	1.21 [1.01, 1.52]	0.002
Cystatin C (mg/L) (median [IQR])	0.57 [0.48, 0.72]	0.85 [0.71, 1.04]	0.71 [0.59, 0.91]	9.94×10⁻¹¹
NTproBNP (pg/mL) (median [IQR])	381.90 [160.42, 1,165.14]	1,768.00 [895.90, 3,196.43]	1,541.05 [572.14, 3,026.00]	7.53×10⁻¹³
Hs-Troponin T (ng/L) (median [IQR])	10.77 [6.74, 17.07]	24.03 [15.00, 40.85]	18.82 [11.00, 38.00]	7.82×10⁻¹¹
CRP (mg/L) (median [IQR])	2.20 [0.78, 3.42]	2.10 [1.10, 4.97]	2.15 [0.77, 4.85]	0.668
eGFR (mL/min/1.73m2) (median [IQR])	65.26 [50.81, 84.51]	51.33 [37.91, 65.28]	56.42 [46.85, 74.75]	5.34×10⁻⁴
Medication	-	-	-	-
Beta blockers, n (%)	93 (92.1)	143 (91.1)	112 (92.6)	0.900
ACE inhibitors, n (%)	67 (66.3)	111 (70.7)	78 (64.5)	0.521
Angiotensin II receptor blockers, n (%)	31 (30.7)	42 (26.8)	33 (27.3)	0.772
Diuretics, n (%)	89 (88.1)	146 (93.0)	116 (95.9)	0.087
Aldosteron antagonists, n (%)	73 (72.3)	116 (73.9)	101 (83.5)	0.088
Digoxin, n (%)	27 (26.7)	45 (28.7)	56 (46.3)	0.002
Calcium channel blockers, n (%)	2 (2.0)	10 (6.4)	6 (5.0)	0.268
Antiplatelets, n (%)	25 (24.8)	58 (36.9)	12 (9.9)	<0.001
Anticoagulantia, n (%)	69 (68.3)	115 (73.2)	92 (76.0)	0.432
Statins, n (%)	51 (50.5)	124 (79.0)	38 (31.4)	9.12×10⁻¹⁵
Diabetic control, n (%)	20 (19.8)	54 (34.4)	16 (13.2)	1.17×10⁻⁴
Outcomes	-	-	-	-
Days to censoring (median [IQR])	843.00 [686.00, 957.00]	815.00 [465.00, 944.00]	731.00 [436.00, 949.00]	0.109
Major cardiovascular event, n (%)	13 (12.9)	57 (36.3)	43 (35.5)	7.83×10⁻⁵
Days to major cardiovascular event (median [IQR])	812.00 [621.00, 945.00]	734.00 [369.00, 923.00]	626.00 [374.00, 929.00]	0.023
HF Hospitalization, n (%)	10 (9.9)	46 (29.3)	33 (27.3)	0.001
Days to HF hospitalization (median [IQR])	812.00 [621.00, 945.00]	734.00 [378.00, 923.00]	626.00 [374.00, 929.00]	0.023
Cardiovascular death, n (%)	2 (2.0)	18 (11.5)	12 (9.9)	0.022
Days to cardiovascular death (median [IQR])	843.00 [686.00, 957.00]	815.00 [465.00, 944.00]	731.00 [436.00, 949.00]	0.094
All-cause mortality, n (%)	5 (5.0)	22 (14.0)	14 (11.6)	0.069
Days to all-cause mortality (median [IQR])	843.00 [686.00, 957.00]	826.00 [475.00, 946.00]	782.00 [436.00, 949.00]	0.114
* Continuous variables were compared with the Kruskal-Wallis test and categorical variables were compared with the Chi-square test.
Tests were two-sided and not adjusted for multiple testing.
Abbreviations: ACE = Angiotensin-Converting Enzyme, AF = atrial fibrillation, BMI = body mass index, CABG = coronary artery bypass grafting,
CAD = coronary artery disease, CRP = c-reactive protein, CRT = cardiac resynchronization therapy,
eGFR = estimated Glomerular Filtration Rate, HF = heart failure, ICD = implantable cardioverter-defibrillator, IQR = interquartile range,
LVEF = left ventricular ejection fraction, MI = myocardial infarction, NT-proBNP = N-terminal pro-B-type natriuretic peptide,
NYHA = New Yeark Heart Association, PCI = percutaneous coronary intervention

## Sheet: Supplementary Data 7
	Cluster 1 (n = 237)	Cluster 2 (n = 17)	Cluster 3 (n = 125)	p*
n	237	17	125	-
Demographics	-	-	-	-
Male sex, n (%)	162 (68.4)	13 (76.5)	100 (80.0)	0.058
Age (years) (median [IQR])	64.00 [55.00, 71.00]	72.00 [68.00, 74.00]	65.00 [53.00, 74.00]	0.021
European ethnicity, n (%)	220 (93.6)	15 (88.2)	113 (91.1)	-
Risk factors	-	-	-	-
BMI (kg/m2) (median [IQR])	26.51 [24.11, 30.33]	27.92 [24.93, 29.34]	26.05 [23.52, 29.10]	0.224
Systolic blood pressure (mmHg) (median [IQR])	118.00 [100.00, 130.00]	110.00 [107.00, 120.00]	110.00 [100.00, 126.00]	0.227
Diastolic blood pressure (mmHg) (median [IQR])	70.00 [63.00, 78.00]	70.00 [60.00, 78.00]	70.00 [60.00, 80.00]	0.201
Mean arterial pressure (mmHg) (median [IQR])	86.67 [76.67, 94.33]	83.33 [76.67, 90.00]	83.33 [73.33, 93.00]	0.194
Hypertension, n (%)	99 (42.3)	9 (52.9)	56 (45.2)	0.643
Hypercholesterolemia, n (%)	104 (44.6)	9 (56.2)	46 (38.0)	0.269
Smoking, n (%)	173 (73.3)	11 (64.7)	85 (68.5)	0.526
HF-related measures	-	-	-	-
Etiology, n (%)	-	-	-	0.633
Cardiomyopathy	76 (32.1)	4 (23.5)	43 (34.4)	-
Exposure toxic substances	13 (5.5)	2 (11.8)	5 (4.0)	-
Hypertension	17 (7.2)	4 (23.5)	12 (9.6)	-
Infiltrative disease	1 (0.4)	0 (0.0)	1 (0.8)	-
Ischemic heart disease	105 (44.3)	7 (41.2)	51 (40.8)	-
Myocarditis	3 (1.3)	0 (0.0)	0 (0.0)	-
Unknown	15 (6.3)	0 (0.0)	8 (6.4)	-
Unknown	18 (7.6)	2 (11.8)	16 (12.8)	-
Valvular disease	7 (3.0)	0 (0.0)	5 (4.0)	-
NYHA class = III/IV, n (%)	53 (22.5)	5 (29.4)	46 (37.1)	0.013
LVEF (%) (median [IQR])	30.00 [23.00, 38.00]	30.00 [23.00, 35.00]	30.00 [20.00, 36.00]	0.676
Clinical history	-	-	-	-
CAD, n (%)	-	-	-	0.566
CAD, n (%)	103 (43.6)	7 (41.2)	55 (44.0)	-
MI, n (%)	96 (41.2)	7 (43.8)	41 (32.8)	0.270
Valvular heart disease, n (%)	132 (55.9)	9 (56.2)	71 (57.3)	0.971
AF, n (%)	78 (33.5)	9 (52.9)	48 (38.7)	0.207
Arrhythmia, n (%)	91 (38.9)	4 (23.5)	55 (44.0)	0.237
Stroke, n (%)	26 (11.1)	2 (12.5)	20 (16.1)	0.401
Renal failure, n (%)	100 (42.2)	12 (70.6)	67 (54.0)	0.015
Diabetes, n (%)	56 (23.6)	6 (35.3)	35 (28.0)	0.427
PCI, n (%)	86 (36.3)	5 (29.4)	34 (27.2)	0.206
CABG, n (%)	31 (13.1)	4 (23.5)	18 (14.4)	0.480
Pacemaker, n (%)	49 (21.4)	2 (13.3)	32 (26.2)	0.399
ICD, n (%)	162 (68.4)	10 (58.8)	80 (64.0)	0.558
CRT, n (%)	73 (30.8)	5 (29.4)	33 (26.6)	0.709
Biomarkers	-	-	-	-
Creatinine (mg/dL) (median [IQR])	1.21 [1.00, 1.49]	1.33 [1.01, 1.94]	1.26 [1.03, 1.52]	0.279
Cystatin C (mg/L) (median [IQR])	0.70 [0.54, 0.88]	0.87 [0.74, 0.99]	0.79 [0.61, 1.01]	0.026
Hs-Troponin T (ng/L) (median [IQR])	15.00 [9.14, 28.00]	15.19 [13.57, 32.05]	26.36 [17.04, 45.36]	<0.001
CRP (mg/L) (median [IQR])	2.00 [0.90, 4.30]	1.60 [0.95, 6.40]	2.50 [1.00, 5.75]	0.368
eGFR (mL/min/1.73m2) (median [IQR])	58.28 [44.21, 76.03]	50.23 [29.44, 67.60]	56.03 [43.91, 72.61]	0.287
Medication	-	-	-	-
Beta blockers, n (%)	222 (93.7)	17 (100.0)	109 (87.2)	0.046
ACE inhibitors, n (%)	160 (67.5)	9 (52.9)	87 (69.6)	0.388
Angiotensin II receptor blockers, n (%)	71 (30.0)	5 (29.4)	30 (24.0)	0.482
Aldosteron antagonists, n (%)	188 (79.3)	11 (64.7)	91 (72.8)	0.190
Digoxin, n (%)	76 (32.1)	8 (47.1)	44 (35.2)	0.414
Anticoagulantia, n (%)	170 (71.7)	14 (82.4)	92 (73.6)	0.618
Statins, n (%)	139 (58.6)	11 (64.7)	63 (50.4)	0.248
Diabetic control, n (%)	53 (22.4)	6 (35.3)	31 (24.8)	0.454
Outcomes	-	-	-	-
Days to censoring (median [IQR])	828.00 [509.00, 955.00]	926.00 [790.00, 1,065.00]	781.00 [432.00, 928.00]	0.056
HF Hospitalization, n (%)	43 (18.1)	4 (23.5)	42 (33.6)	0.004
Days to HF hospitalization (median [IQR])	782.00 [445.00, 944.00]	923.00 [553.00, 1,065.00]	633.00 [363.00, 891.00]	0.011
Cardiovascular death, n (%)	13 (5.5)	3 (17.6)	16 (12.8)	0.022
Days to cardiovascular death (median [IQR])	828.00 [518.00, 955.00]	926.00 [790.00, 1,065.00]	781.00 [432.00, 928.00]	0.046
All-cause mortality, n (%)	19 (8.0)	3 (17.6)	19 (15.2)	0.073
Days to all-cause mortality (median [IQR])	835.00 [560.00, 956.00]	926.00 [790.00, 1,065.00]	781.00 [436.00, 928.00]	0.038
* Continuous variables were compared with the Kruskal-Wallis test and categorical variables were compared with the Chi-square test.
Tests were two-sided and not adjusted for multiple testing.
Abbreviations: ACE = Angiotensin-Converting Enzyme, AF = atrial fibrillation, BMI = body mass index, CABG = coronary artery bypass grafting,
CAD = coronary artery disease, CRP = c-reactive protein, CRT = cardiac resynchronization therapy,
eGFR = estimated Glomerular Filtration Rate, HF = heart failure, ICD = implantable cardioverter-defibrillator, IQR = interquartile range,
LVEF = left ventricular ejection fraction, MI = myocardial infarction, NT-proBNP = N-terminal pro-B-type natriuretic peptide,
NYHA = New Yeark Heart Association, PCI = percutaneous coronary intervention

## Sheet: Supplementary Data 8
		Clinical				Proteomic				Combined
Outcome	Cluster	HR (95% CI)	p-value	Overall p-value	c-statistic (95% CI)	HR (95% CI)	p-value	Overall p-value	c-statistic (95% CI)	HR (95% CI)	p-value	Overall p-value	c-statistic (95% CI)
	Slowly progressing cluster 1	Reference	Reference			Reference	Reference			Reference	Reference
Major CV event	Hospitalization cluster 2	0.76 (0.39; 1.48)	0.416	0.703	0.52 (0.46; 0.59)	2.31 (1.23; 4.36)	0.010	< 0.001	0.69 (0.63; 0.75)	3.26 (1.79; 5.96)	1.20×10⁻⁴	< 0.001	0.61 (0.54; 0.67)
	Rapidly progressing cluster 3	0.96 (0.65; 1.41)	0.822			5.84 (3.12; 10.93)	3.58×10⁻⁸			3.34 (1.80; 6.21)	1.40×10⁻⁴
	Slowly progressing cluster 1	Reference	Reference			Reference	Reference			Reference	Reference
HF hospitalization	Hospitalization cluster 2	0.95 (0.48; 1.88)	0.873	0.826	0.53 (0.46; 0.59)	2.30 (1.10; 4.78)	0.026	< 0.001	0.69 (0.62; 0.76)	3.42 (1.73; 6.79)	4.23×10⁻⁴	< 0.001	0.61 (0.54; 0.68)
	Rapidly progressing cluster 3	0.87 (0.56; 1.36)	0.537			6.50 (3.17; 13.33)	3.21×10⁻⁷			3.32 (1.64; 6.74)	8.90×10⁻⁴
	Slowly progressing cluster 1	Reference	Reference			Reference	Reference			Reference	Reference
CV death	Hospitalization cluster 2	0.52 (0.12; 2.28)	0.390	0.625	0.53 (0.43; 0.64)	1.32 (0.34; 5.11)	0.686	< 0.001	0.74 (0.63; 0.84)	6.37 (1.48; 27.44)	0.013	0.005	0.62 (0.52; 0.73)
	Rapidly progressing cluster 3	1.00 (0.49; 2.04)	0.994			8.58 (2.56; 28.67)	4.84×10⁻⁴			5.94 (1.33; 26.53)	0.020
	Slowly progressing cluster 1	Reference	Reference			Reference	Reference			Reference	Reference
All-cause mortality	Hospitalization cluster 2	0.56 (0.17; 1.87)	0.347	0.561	0.55 (0.45; 0.64)	0.86 (0.30; 2.41)	0.769	< 0.001	0.71 (0.62; 0.81)	3.15 (1.19; 8.32)	0.021	0.031	0.60 (0.50; 0.69)
	Rapidly progressing cluster 3	0.81 (0.43; 1.55)	0.531			5.07 (2.08; 12.33)	3.49×10⁻⁴			2.71 (0.98; 7.54)	0.055
Hazard ratios and confidence intervals were calculated using a univariable cox regression. Follow-up was truncated at three years.
Tests were two-sided and not adjusted for multiple testing
Abbreviations: CI = confidence interval, CV = cardiovascular, HR = hazard ratio

## Sheet: Supplementary Data 9
	Slowly progressing cluster 1 (n = 140)	Hospitalization cluster 2 (n = 236)	Rapidly progressing cluster 3 (n = 135)	p*
Demographics	-	-	-	-
Male sex, n (%)	104 ( 74.3)	165 ( 69.9)	88 ( 65.2)	0.259
Age (years) (median [IQR])	66.00 [60.00, 74.00]	71.00 [65.00, 79.00]	76.00 [70.00, 82.00]	<0.001
Risk factors	-	-	-	-
BMI (kg/m2) (median [IQR])	30.77 [27.46, 34.02]	29.76 [25.99, 34.71]	28.07 [24.19, 33.88]	0.008
Systolic blood pressure (mmHg) (median [IQR])	128.00 [116.00, 140.00]	128.00 [112.75, 140.25]	121.00 [108.00, 136.50]	0.052
Diastolic blood pressure (mmHg) (median [IQR])	70.00 [64.00, 81.00]	70.00 [63.00, 79.00]	66.00 [61.00, 72.50]	<0.001
Mean arterial pressure (mmHg) (median [IQR])	89.50 [82.58, 100.00]	89.00 [81.00, 99.33]	85.00 [76.33, 93.50]	0.001
Hypertension, n (%)	121 ( 86.4)	198 ( 83.9)	115 ( 85.2)	0.799
Smoking, n (%)	86 ( 61.4)	163 ( 69.1)	95 ( 70.4)	0.211
HF-related measures	-	-	-	-
Exposure toxic substances	1 ( 0.7)	3 ( 1.3)	1 ( 0.7)	0.824
Hypertension	34 ( 24.3)	45 ( 19.1)	18 ( 13.3)	0.068
Ischemic heart disease	66 (47.1)	134 (56.8)	89 (65.9)	0.007
Myocarditis	0 ( 0.0)	1 ( 0.4)	0 ( 0.0)	0.558
Unknown	39 ( 27.9)	33 ( 14.0)	18 ( 13.3)	0.001
Valvular disease	1 ( 0.7)	3 ( 1.3)	4 ( 3.0)	0.286
NYHA class = III/IV, n (%)	18 (87.1)	45 (80.9)	48 (64.4)	<0.001
LVEF (%) (median [IQR])	40.00 [33.25, 45.00]	38.00 [30.00, 45.00]	34.00 [25.00, 40.00]	<0.001
Clinical history	-	-	-	-
CAD, n (%)	80 ( 57.1)	165 ( 69.9)	99 ( 73.3)	0.009
AF, n (%)	45 ( 32.1)	87 ( 36.9)	52 ( 38.5)	0.509
Arrhythmia, n (%)	11 ( 7.9)	21 ( 8.9)	10 ( 7.4)	0.867
Stroke, n (%)	9 ( 6.4)	19 ( 8.1)	13 ( 9.6)	0.620
Renal failure, n (%)	0 ( 0.0)	1 ( 0.4)	5 ( 3.7)	0.006
Diabetes, n (%)	49 ( 35.0)	83 ( 35.2)	62 ( 45.9)	0.085
PCI, n (%)	30 ( 21.4)	61 ( 25.8)	39 ( 28.9)	0.358
CABG, n (%)	33 ( 23.6)	75 ( 31.8)	45 ( 33.3)	0.147
Pacemaker, n (%)	26 ( 18.6)	46 ( 19.5)	26 ( 19.3)	0.976
ICD, n (%)	34 ( 24.3)	55 ( 23.3)	23 ( 17.0)	0.272
CRT, n (%)	8 ( 5.7)	20 ( 8.5)	9 ( 6.7)	0.581
Biomarkers	-	-	-	-
Creatinine (mg/dL) (median [IQR])	0.95 [0.73, 1.11]	1.03 [0.82, 1.27]	1.40 [1.07, 1.90]	<0.001
NTproBNP (pg/mL) (median [IQR])	1096.50 [551.48, 2417.57]	1730.60 [829.86, 3141.43]	4787.20 [2632.02, 7971.73]	<0.001
eGFR (mL/min/1.73m2) (median [IQR])	80.13 [63.21, 93.28]	67.97 [52.66, 86.53]	44.17 [32.06, 62.35]	<0.001
Medication	-	-	-	-
Beta blockers, n (%)	89 ( 63.6)	159 ( 67.4)	92 ( 68.1)	0.676
ACE inhibitors, n (%)	70 ( 50.0)	108 ( 45.8)	60 ( 44.4)	0.616
Angiotensin II receptor blockers, n (%)	29 ( 20.7)	49 ( 20.8)	26 ( 19.3)	0.935
Diuretics, n (%)	66 ( 47.1)	139 ( 58.9)	91 ( 67.4)	0.003
Aldosteron antagonists, n (%)	23 ( 16.4)	32 ( 13.6)	29 ( 21.5)	0.141
Digoxin, n (%)	14 ( 10.0)	23 ( 9.7)	16 ( 11.9)	0.803
Calcium channel blockers, n (%)	20 ( 14.3)	25 ( 10.6)	25 ( 18.5)	0.099
Antiplatelets, n (%)	13 ( 9.3)	27 ( 11.4)	19 ( 14.1)	0.461
Anticoagulantia, n (%)	33 ( 23.6)	64 ( 27.1)	47 ( 34.8)	0.103
Statins, n (%)	80 ( 57.1)	137 ( 58.1)	84 ( 62.2)	0.649
Diabetic control, n (%)	36 ( 25.7)	56 ( 23.7)	44 ( 32.6)	0.171
Outcomes	-	-	-	-
Days to censoring (median [IQR])	1,486.00 [1,033.50, 1,815.50]	1,468.00 [1,066.50, 1,819.00]	1,566.00 [1,055.50, 1,859.00]	0.746
Major cardiovascular event, n (%)	19 ( 13.6)	40 ( 16.9)	53 ( 39.3)	<0.001
Days to major cardiovascular event (median [IQR])	292.00 [117.00, 931.50]	661.00 [296.00, 1,066.50]	303.00 [98.50, 643.00]	0.020
HF Hospitalization, n (%)	12 ( 8.6)	31 ( 13.1)	37 ( 27.4)	<0.001
Days to HF hospitalization (median [IQR])	208.00 [113.00, 785.50]	657.00 [332.50, 1,066.50]	186.00 [58.50, 391.00]	0.001
Cardiovascular death, n (%)	8 ( 5.7)	15 ( 6.4)	36 ( 26.7)	<0.001
Days to cardiovascular death (median [IQR])	639.00 [248.50, 1,446.50]	664.00 [310.50, 990.00]	613.00 [255.50, 840.00]	0.824
All-cause mortality, n (%)	16 ( 11.4)	62 ( 26.3)	74 ( 54.8)	<0.001
Days to all-cause mortality (median [IQR])	639.00 [252.00, 1,446.50]	887.00 [496.50, 1,369.50]	569.00 [347.00, 909.50]	0.020

[truncated: 6 more sheets: Supplementary Data 10, Supplementary Data 11, Supplementary Data 12, Supplementary Data 13, Supplementary Data 14, Supplementary Data 15]
